# Supplementary material for: Effects of low doses of methylmercury (MeHg) exposure on definitive endoderm cell differentiation in human embryonic stem cells
Source: Arch Toxicol. 2023 Aug 23;97(10):2625–41. doi: 10.1007/s00204-023-03580-7 (PMC10475006; doi:10.1007/s00204-023-03580-7)
Supplement: Supplementary file 1 — Supplementary file1 (XLSX 165 KB) [file 204_2023_3580_MOESM1_ESM.xlsx]

## Sheet: significant_gene
	Genes	logFC.Dose10nM	logFC.Dose100nM	logFC.Dose200nM	logCPM	F	PValue	pvalue10vs0	pvalue100vs0	pvalue200vs0	FDR
2	ABCA1	-0.23613	-0.351274	-0.519761	5.58228	32.325	3.6e-08	0.0170673	0.000727682	8.75e-06	2.38e-05
3	ABCA2	-0.149279	-0.240258	-0.327607	4.56111	7.13461	0.00194353	0.336248	0.0840598	0.0180108	0.0365933
4	ABCA7	-0.105633	-0.367381	-0.522732	4.50036	23.6458	5.09e-07	0.492247	0.00353932	0.000137055	0.000156457
6	ABCC4	-0.00289889	-0.137012	-0.168688	6.14472	7.7077	0.00110386	0.987388	0.103063	0.0399516	0.0259552
7	ABCE1	0.090555	0.196625	0.271269	6.4528	9.63615	0.00033879	0.45031	0.0489675	0.00663829	0.0125669
8	ABCG1	-0.0824647	-0.418707	-0.580568	4.03407	33.0717	2.94e-08	0.599729	0.000886573	2.98e-05	2.01e-05
9	ABHD12B	0.0481995	0.616824	0.538797	1.2987	8.19829	0.000812829	0.936495	0.0296257	0.065425	0.0215412
10	ABR	-0.135634	-0.291356	-0.359788	3.12308	7.58561	0.00120243	0.456898	0.0546294	0.0178859	0.0275544
11	ABR_2	-0.0299126	-0.061815	-0.205528	5.95184	6.90177	0.00196573	0.834706	0.589449	0.0199553	0.0368296
12	ABRACL	0.200062	0.211702	0.329269	4.6069	7.85568	0.00100975	0.128183	0.101378	0.0091792	0.0247084
14	ABT1	0.0708008	0.0752556	0.230549	5.75511	8.39393	0.000690665	0.51655	0.482058	0.00828409	0.0194691
15	ABTB1	-0.119923	-0.251313	-0.527214	2.79685	9.4095	0.000357132	0.621604	0.198091	0.0052623	0.0130267
16	ACACA_1	-0.0223759	0.122566	0.163117	8.03819	8.39684	0.000689324	0.872033	0.149913	0.0447603	0.0194691
17	ACAD10	-0.0567119	-0.305226	-0.254471	3.7339	7.32866	0.00144269	0.793048	0.0301871	0.0765521	0.0304902
18	ACADS	0.011027	-0.227255	-0.356945	2.81866	7.86858	0.000987182	0.973002	0.182605	0.0287814	0.024306
19	ACBD4	0.0176594	-0.315679	-0.563021	1.62969	8.84167	0.000513901	0.969155	0.195314	0.0169154	0.0162451
20	ACCS	-0.104856	-0.354475	-0.684556	0.715951	6.51842	0.00261454	0.816212	0.262377	0.0235155	0.0437802
21	ACOX3	-0.0067038	-0.0893783	-0.179227	8.17434	7.24833	0.00152818	0.967055	0.32484	0.0258214	0.0317038
22	ACTL6A	0.0141635	0.110764	0.168494	5.85398	6.47521	0.00270119	0.928578	0.203893	0.0384718	0.0445176
23	ACTN3	-0.507608	-0.90832	-1.28215	1.43729	21.3989	2.39e-06	0.0969796	0.00352529	0.000291127	0.000460025
24	ADAM19	-0.0100819	-0.0872806	-0.1583	9.37918	6.57887	0.00249835	0.9467	0.292625	0.0335053	0.0426309
25	ADAMTS1	0.0590097	0.263147	0.325248	5.40536	16.1502	9.83e-06	0.67333	0.0089967	0.0016102	0.00115816
26	ADAMTS2	-0.288052	-0.43461	-0.584404	1.50339	7.31633	0.00145547	0.273786	0.0699188	0.016327	0.0306948
27	ADAMTS20	-0.144044	-0.058024	-0.615511	0.968731	6.24636	0.00321542	0.699558	0.900984	0.0267259	0.0494268
28	ADAMTS8	-0.249174	-0.25661	-0.467648	2.31909	8.85734	0.000508681	0.151994	0.130557	0.00552145	0.0161967
30	ADCY8	-0.321098	-0.467323	-0.629185	2.60254	12.7648	5.16e-05	0.108907	0.015493	0.00191363	0.00361705
31	ADD3	0.00634504	-0.10492	-0.163482	6.02929	6.63444	0.00239648	0.969768	0.242539	0.0489916	0.0413909
32	ADGRA3	0.0603721	0.122657	0.191525	6.16986	6.89209	0.00197976	0.560932	0.14893	0.0176566	0.0369947
33	ADGRF2	-0.285533	-0.586939	-0.679867	0.527033	6.35779	0.00295285	0.446914	0.065425	0.0360669	0.0468419
34	ADGRG2	-0.126899	-0.198019	-0.32346	3.99256	7.22723	0.00155154	0.404357	0.141151	0.0131048	0.0320399
35	ADRA2A	-0.263623	-0.392812	-0.650846	1.65249	10.1429	0.000227038	0.265442	0.0691473	0.00362902	0.00979471
36	ADRM1	-0.00750531	0.12219	0.19295	7.34808	8.5643	0.000616608	0.965469	0.183382	0.0253869	0.0181822
37	ADSS2	0.0306831	0.115006	0.188344	5.85218	6.37916	0.00290521	0.827368	0.221405	0.0304756	0.0463829
38	AEBP1	0.00198979	-0.0788341	-0.216856	6.36634	8.61401	0.000596666	0.992937	0.467472	0.0151106	0.0178865
39	AGL	0.00208798	-0.11428	-0.23939	7.9777	13.7453	3.11e-05	0.991429	0.175231	0.0029279	0.00259758
40	AGPAT3	-0.0725987	-0.13976	-0.253166	5.38053	10.3558	0.000199745	0.49342	0.11303	0.00353932	0.00896817
41	AGRN	-0.118494	-0.144582	-0.220617	8.47563	6.69517	0.0024821	0.237702	0.131541	0.0169538	0.0424266
42	AHCTF1	0.0655195	0.150505	0.20806	5.89169	7.18887	0.00159501	0.564153	0.0963156	0.0181515	0.0326655
43	AK4	-0.0428976	-0.160327	-0.262434	7.20211	10.9501	0.000142758	0.751246	0.0876894	0.00475676	0.00699515
44	AKIRIN1	0.0444047	0.140262	0.164431	7.72946	7.57655	0.00121012	0.656679	0.0567639	0.0247147	0.0275807
45	AKR1C2	0.476245	0.913977	1.6116	-0.974806	11.8022	8.69e-05	0.52408	0.108121	0.00223973	0.00508465
46	ALAD	-0.0939904	-0.21918	-0.308431	5.9068	15.5111	1.32e-05	0.357486	0.0133922	0.000907183	0.00142322
47	ALDH1B1	0.0513336	0.194796	0.261644	6.82708	15.9024	1.1e-05	0.627245	0.0134059	0.00133196	0.0012557
48	ALDH3A2	0.0302773	0.121976	0.21933	7.22731	11.9209	8.13e-05	0.791403	0.111373	0.00345831	0.00487685
49	ALG1L2	-0.263893	-0.255637	-0.76812	0.611622	6.69604	0.00228882	0.469511	0.475791	0.0142393	0.0404392
50	ALKBH8	0.000957468	0.194906	0.313103	3.11062	6.38094	0.00290128	0.998023	0.253064	0.0448118	0.0463574
51	ALPK2	-0.26108	-0.501707	-0.738001	1.57094	12.3682	6.37e-05	0.300176	0.0269688	0.00209545	0.00410704
52	ALYREF	0.0681891	0.122356	0.196693	7.39871	7.15324	0.00163657	0.494854	0.147489	0.014376	0.0330224
53	AMD1	0.0449345	0.190892	0.219055	7.77738	8.645	0.000660328	0.746474	0.0454636	0.0213688	0.0188653
54	AMIGO2	-0.126864	-0.220414	-0.387844	4.36077	14.3113	2.34e-05	0.3036	0.0453203	0.000838007	0.00217415
55	ANGPT2	-0.0265563	-0.19471	-0.280408	6.68637	19.565	2.31e-06	0.83389	0.0127327	0.000663742	0.00044876
57	ANKDD1A	0.0117036	-0.264451	-0.393529	3.91705	19.6817	2.2e-06	0.960159	0.019874	0.00102806	0.000432709
58	ANKZF1	-0.029807	-0.128159	-0.255565	5.61159	6.50372	0.00317725	0.88149	0.328351	0.0304317	0.0491446
59	ANO4	-0.0236846	-0.260251	-0.531927	1.00835	6.34137	0.00299004	0.960868	0.334496	0.0321601	0.0472824
60	ANXA11	-0.0133952	-0.109796	-0.169408	6.36833	6.23416	0.00324567	0.934904	0.220411	0.0418799	0.0497761
61	ANXA3	-0.0867516	-0.365255	-0.476546	5.06877	17.9118	1.71e-05	0.635636	0.0113922	0.00181765	0.00170294
62	AP1AR	0.0816251	0.183686	0.261528	5.2006	8.87839	0.000501764	0.512059	0.0672905	0.00866177	0.0160605
63	AP1G2	-0.0561066	-0.265156	-0.308893	4.42561	11.5761	9.85e-05	0.735501	0.0203333	0.00768828	0.00550091
64	APBB2	-0.054545	-0.152526	-0.216793	5.00042	7.25146	0.00152475	0.668364	0.109551	0.019644	0.0316845
65	APC2	-0.200421	-0.334256	-0.633406	2.35143	13.6301	3.29e-05	0.321872	0.0632434	0.000986399	0.0027019
66	APCDD1	-0.00469699	0.34108	0.455872	5.81832	11.1389	0.00181164	0.991722	0.11383	0.0405269	0.0351093
67	APOBEC3C	-0.050016	-0.298275	-0.388171	4.47637	15.7095	1.2e-05	0.786016	0.01353	0.00191363	0.00133414
68	APOBEC3D	-0.0911628	-0.309378	-0.433586	3.76799	13.1813	4.15e-05	0.620196	0.0258214	0.0024529	0.00320278
69	APOBEC3F	-0.112732	-0.281939	-0.444696	4.15571	12.253	7.76e-05	0.523855	0.0477828	0.00247743	0.00472248
70	APOBEC3G	0.00127109	-0.276442	-0.323312	4.59433	15.6745	1.22e-05	0.996362	0.0135997	0.00459423	0.00134216
71	ARHGAP29	0.0534112	0.209705	0.221164	6.09854	11.4472	0.00010594	0.641887	0.0132285	0.00944827	0.00574422
72	ARHGAP33	-0.0284711	-0.115516	-0.247719	4.49828	6.74683	0.00220401	0.87956	0.349949	0.0235973	0.0395466
73	ARHGAP40	0.00618661	-0.137141	-0.289228	5.10677	9.27497	0.000410071	0.979142	0.286362	0.01353	0.0141282
74	ARHGDIG	-0.389991	-0.457889	-0.541353	1.89967	9.95202	0.000254995	0.0559354	0.0220076	0.0084515	0.0105866
75	ARHGEF4	-0.14377	-0.243162	-0.344202	4.82962	10.8972	0.000145168	0.254487	0.034045	0.0032255	0.00706091
76	ARL8B	0.0837754	0.166388	0.234867	6.02613	7.6334	0.00116275	0.472878	0.0856382	0.0133898	0.0270349
77	ASAH2	0.345842	0.527492	0.410463	1.42437	7.00669	0.00182036	0.146867	0.016153	0.0717569	0.0352097
78	ASB16-AS1	-0.290268	-0.344096	-0.479579	1.95457	8.19372	0.000790319	0.132474	0.0628611	0.0107655	0.0211556
79	ASB5	-0.0526079	-0.213791	-0.381751	5.47946	22.4518	7.75e-07	0.681963	0.0202727	0.0001492	0.00021357
80	ASF1A	0.0278463	0.178755	0.300416	6.18566	17.0846	6.48e-06	0.84772	0.0413548	0.000962078	0.000864755
81	ASH2L	0.0118047	-0.149901	-0.181819	7.27788	11.7673	8.86e-05	0.937087	0.0470406	0.0154757	0.00510866
82	ATG16L2	-0.372573	-0.646266	-0.715876	1.14394	12.6311	5.54e-05	0.130238	0.00700979	0.0037045	0.00375034
83	ATP12A	-0.192046	-0.338207	-0.551971	2.09786	9.37036	0.000366065	0.393092	0.0818708	0.00538912	0.0132334
84	ATP5ME	0.147303	0.142248	0.311023	5.91527	9.91361	0.000289795	0.190974	0.20775	0.00351886	0.0113208
85	ATP5MG	0.123422	0.134521	0.286967	6.554	11.9354	8.07e-05	0.191941	0.145866	0.00152807	0.00485254
86	ATP5MJ	0.145316	0.0275163	0.185942	5.48405	6.93599	0.00191697	0.110243	0.850467	0.0348362	0.0362653
87	ATP5PB	0.0447718	0.0860445	0.176122	6.92754	6.43027	0.00279463	0.672315	0.319362	0.0213564	0.0454836
88	ATP6V0B	-0.0229062	0.0838476	0.200487	6.48427	8.48944	0.000648026	0.883939	0.435203	0.0256554	0.0187192
90	ATP8B1	-0.0301197	-0.182384	-0.299096	3.65307	7.86877	0.000987055	0.891528	0.168415	0.0180406	0.024306
91	ATXN1	-0.255262	-0.553365	-0.64823	1.43553	10.3423	0.000201366	0.335467	0.0186076	0.00734681	0.00900026
93	AXL	0.0485354	-0.235698	-0.430391	3.51767	11.7056	9.97e-05	0.855336	0.168858	0.0097121	0.00551258
94	B3GNT4	-0.070475	-0.175683	-0.533994	1.78007	8.20601	0.000783769	0.826005	0.466464	0.0101767	0.0210472
95	B4GALT5	0.00899463	0.240546	0.325263	7.07827	20.4163	1.87e-06	0.961906	0.0108774	0.000958002	0.0003957
96	BACE1	-0.0629456	-0.130614	-0.19506	5.79053	6.37492	0.00291459	0.569317	0.147092	0.0238634	0.0464206
97	BAHCC1	-0.070392	0.169175	0.185032	5.3264	13.0052	4.55e-05	0.534402	0.058974	0.0381413	0.00331758
98	BAIAP3	-0.0988959	-0.293319	-0.516732	2.82096	9.80935	0.00027834	0.697384	0.11767	0.00561004	0.0110694
100	BBC3	-0.113549	-0.233755	-0.271997	4.99474	6.82967	0.00225813	0.439872	0.0588339	0.0282927	0.0401907
101	BBS2	-0.00819529	-0.180022	-0.322924	4.44211	12.2206	6.9e-05	0.971216	0.117766	0.00440525	0.00436348
102	BCCIP	0.0534399	0.120721	0.194214	6.35393	7.47393	0.00130103	0.612629	0.147813	0.014376	0.0289622
103	BCLAF1	0.0278229	0.184089	0.242632	7.71641	10.1157	0.000287274	0.864271	0.0597017	0.0129832	0.011289
104	BCOR	-0.0304587	0.1691	0.141822	6.42359	9.5343	0.000330199	0.818486	0.0422323	0.0968935	0.0123405
105	BCORL1	-0.12138	-0.165902	-0.287619	5.61742	8.63122	0.000589928	0.297507	0.123846	0.00607421	0.017765
106	BEX1	0.0901729	0.153702	0.250737	6.77045	11.5822	9.82e-05	0.320989	0.0572201	0.00214145	0.00550091
107	BHMT	-1.14876	-2.61126	-2.91074	-3.24431	6.49242	0.0026663	0.388896	0.0584637	0.0481266	0.0440939
108	BMP2	0.0376174	0.184263	0.203366	8.79091	9.09632	0.000459036	0.777058	0.0365552	0.0207765	0.0152845
109	BMP4	-0.123866	-0.304873	-0.359473	3.90584	12.8956	4.81e-05	0.365512	0.0102379	0.00305692	0.0034617
110	BMPR1B	-0.0928651	-0.317057	-0.527396	2.18459	11.2261	0.000120114	0.708364	0.0737541	0.0037045	0.00623994
111	BOLA2B	-0.0280574	0.0834301	0.199675	4.93554	8.10223	0.000840984	0.856151	0.45272	0.0301984	0.0219597
112	BOP1_1	0.105459	0.23755	0.320713	3.54266	6.38116	0.00290079	0.577845	0.110693	0.0267619	0.0463574
113	BRINP1	-0.0242652	-0.349324	-0.349723	2.74958	10.2194	0.000216794	0.936556	0.0242224	0.0257371	0.00945557
114	BRPF1	0.0387195	0.155974	0.211792	5.59823	7.80456	0.00103192	0.781609	0.0950305	0.0201816	0.0250655
115	BTBD8	-0.0613155	-0.353694	-0.525307	1.82436	6.74766	0.00220266	0.87956	0.154835	0.0310135	0.0395466
116	BYSL	-0.00979749	0.163081	0.283291	5.53373	8.57565	0.000993844	0.969302	0.232589	0.0273129	0.0244094
118	C14orf132	0.0102774	-0.1651	-0.24148	5.24838	8.58842	0.000606846	0.96193	0.145379	0.02656	0.0179999
121	C1orf115	-0.0103697	-0.245853	-0.318434	3.44541	8.21735	0.000777779	0.97169	0.0937415	0.0286761	0.0209597
122	C1orf52	0.0150524	0.173279	0.235427	4.9981	7.53711	0.00124421	0.946312	0.125888	0.0310135	0.0280809
123	C1QBP	0.0405137	0.147292	0.243794	7.81552	13.697	3.19e-05	0.711666	0.0572579	0.00191363	0.00263367
124	C1QTNF4_1	-0.0324114	-0.277849	-0.381277	2.43656	7.4246	0.00134736	0.920874	0.117337	0.0294588	0.0294151
125	C1QTNF6	-0.134887	-0.315386	-0.369244	3.92748	12.4166	6.21e-05	0.339085	0.010994	0.0034885	0.00403874
126	C21orf91	0.149686	0.197412	0.240974	5.73842	9.78311	0.000282881	0.0908058	0.0218467	0.00545057	0.0111765
127	C4orf47	-0.101452	-0.449679	-0.893757	0.382085	9.93813	0.000257171	0.832871	0.15755	0.00574289	0.0106324
129	C8orf33	0.046206	0.136029	0.204634	6.15595	8.8742	0.000503132	0.674266	0.0936691	0.010116	0.0160783
130	CA11	-0.0420748	-0.231985	-0.297307	4.49848	9.60305	0.000316316	0.824905	0.0519955	0.0131516	0.0119796
131	CA12	0.169796	0.271429	0.513206	2.21711	9.04538	0.000450379	0.461916	0.167413	0.00552145	0.0151068
132	CACNB3	-0.0663858	-0.20048	-0.266993	4.72492	9.07732	0.000441222	0.633151	0.0549028	0.0107936	0.0148408
133	CADPS	-0.0591374	0.103672	0.270702	4.16701	9.43363	0.000351743	0.739571	0.483293	0.0240761	0.0128897
134	CALCOCO1	-0.0871513	-0.260259	-0.385988	4.45422	14.2363	2.43e-05	0.557959	0.0258214	0.00149902	0.00221452
135	CALM1	0.0369411	0.117903	0.157406	9.23237	7.18389	0.00160075	0.709674	0.0991579	0.0240693	0.032679
136	CALN1	-0.127425	-0.190146	-0.484414	3.43358	10.4333	0.000190716	0.517443	0.272092	0.00301728	0.00866079
137	CAMK1	-0.0375608	-0.218171	-0.351301	3.2564	9.00947	0.000460923	0.872861	0.123846	0.0117731	0.0153216
138	CAMSAP2	0.0733878	0.199311	0.190399	5.83935	6.96909	0.00187106	0.538044	0.0338845	0.0435885	0.0359103
139	CAP2	0.00492324	-0.141302	-0.251577	5.90289	7.4003	0.00192706	0.984204	0.27468	0.0358245	0.0364078
140	CAPN12	-0.378956	-0.842402	-1.11271	0.983209	11.5432	0.000205317	0.363227	0.0268051	0.00612319	0.00911523
141	CAPN12_1	-0.47745	-0.702318	-0.966201	3.10482	34.5442	2.85e-08	0.00856995	0.00029701	1.05e-05	2.01e-05
143	CBLN1	0.353191	0.583544	0.792814	0.598206	6.44468	0.00276429	0.406713	0.100297	0.0213564	0.0451502
144	CBR1	0.143705	0.248953	0.368841	4.7248	8.09693	0.00132165	0.399146	0.0949955	0.0132285	0.0291281
145	CBWD3	0.139303	0.112136	0.333007	3.41721	7.90618	0.000961894	0.344954	0.473626	0.0091792	0.0239809
147	CCDC136	-0.0816498	-0.159623	-0.330695	3.55396	6.5218	0.00260788	0.670265	0.303709	0.0188467	0.0437407
148	CCDC137	-0.0092975	0.129388	0.182312	5.81437	7.71342	0.00109946	0.959402	0.165061	0.0389958	0.0258823
149	CCDC17	-0.265232	-0.511727	-0.563489	0.958323	6.78612	0.00214074	0.37185	0.0481187	0.0322749	0.0387265
150	CCDC170	-0.00812025	-0.537825	-0.7014	1.00486	12.9814	4.6e-05	0.988124	0.0302417	0.00636316	0.00334568
152	CCDC61	-0.241665	-0.493151	-0.500637	2.57607	11.5678	9.9e-05	0.217702	0.00706297	0.00693934	0.00550257
153	CCDC81	0.0323425	-0.167553	-0.245478	5.25603	8.48764	0.000724836	0.870635	0.177568	0.037967	0.020118
154	CCDC85B	-0.026198	0.107893	0.198987	5.35241	8.34105	0.00071558	0.868838	0.29373	0.0307265	0.0199168
155	CCDC88B	-0.251559	-0.355232	-0.537671	3.61747	16.0105	1.05e-05	0.0878182	0.0134059	0.000526696	0.00121605
156	CCND1	-0.00797365	0.0865793	0.185209	6.43255	6.80803	0.00210633	0.964722	0.41393	0.0386781	0.0384691
157	CCND2	-0.250459	-0.358951	-0.468349	5.82686	10.6926	0.00131829	0.175878	0.0515143	0.0156112	0.0291056
158	CCND3	-0.0359822	0.135516	0.350396	4.3657	13.5719	3.39e-05	0.864252	0.328824	0.00433422	0.00274892
160	CCNI	-0.0111688	-0.0996667	-0.13722	9.04728	6.31592	0.00304867	0.934882	0.173056	0.0474349	0.0478309
161	CCNJ	0.0558599	0.178464	0.211434	5.61652	7.87521	0.000982675	0.658277	0.0529918	0.0213192	0.0242931
162	CCS	-0.0223023	-0.197268	-0.281983	4.53881	10.6884	0.000163999	0.909105	0.0663823	0.0088029	0.00763983
163	CCT2	0.0186756	0.107473	0.19422	8.51274	10.1727	0.000222988	0.882524	0.160944	0.00768203	0.00966201
164	CCT6A	0.0479014	0.127347	0.178221	8.63541	6.56176	0.00253066	0.66435	0.127144	0.0267259	0.0430563
165	CD177	0.135865	0.265696	0.355212	6.87246	23.9372	4.6e-07	0.107816	0.00152807	7.81e-05	0.00015146
166	CD300E	-0.0553267	-0.183124	-0.274172	4.2946	8.91593	0.000489679	0.713647	0.089081	0.0103355	0.0158527
167	CD48	-0.0370008	-0.260074	-0.382525	5.89575	22.2746	8.26e-07	0.811949	0.00865923	0.00029701	0.000224544
168	CD99	-0.00909144	-0.202682	-0.287948	5.94067	17.377	5.71e-06	0.960116	0.0209323	0.00152807	0.000781524
169	CD99_1	0.0294968	-0.192616	-0.276025	6.61352	19.8992	2.02e-06	0.829987	0.0238585	0.00165083	0.000413529
170	CDK2AP1	0.00899066	0.141211	0.25149	7.63816	13.4659	3.58e-05	0.95895	0.104412	0.00322884	0.00288998
171	CDK5RAP3	-0.0548812	-0.171473	-0.207663	5.41968	6.47692	0.0026977	0.690208	0.0876809	0.0360358	0.0445176
172	CDKN2B	-0.128271	-0.565353	-0.812286	1.83844	10.6609	0.000344155	0.759374	0.0590172	0.0101767	0.0127183
173	CENPV	0.00985741	0.105173	0.219611	6.00816	11.2947	0.00011551	0.951397	0.215764	0.00543663	0.00609331
175	CGNL1	-0.0208628	-0.138273	-0.231102	7.18882	10.5174	0.000181417	0.889513	0.117463	0.00706265	0.00836636
176	CHCHD2	0.0505223	0.139776	0.240664	6.54756	11.1075	0.000128556	0.652348	0.0968935	0.00366967	0.00650815
177	CHD1	0.0257109	0.156287	0.179161	6.35413	6.73169	0.00222892	0.86724	0.0882473	0.0474273	0.0398854
178	CHD3	-0.153354	-0.187855	-0.301703	6.48412	12.7003	5.34e-05	0.0988307	0.0380438	0.00132006	0.00364226
179	CHODL	0.156013	0.289537	0.544801	3.32513	19.2191	2.65e-06	0.323944	0.0349272	0.000193875	0.000500642
180	CHORDC1_1	0.117814	0.271089	0.298331	5.30941	8.45458	0.000929856	0.432036	0.0321129	0.0186076	0.0235493
182	CHST4	-0.0359648	-0.360634	-0.858949	0.0974577	8.31026	0.000730541	0.956116	0.314496	0.0127134	0.0201814
183	CKB	0.0926724	0.202295	0.264968	8.90631	16.1729	9.73e-06	0.263648	0.00735396	0.000768254	0.00115734
184	CLDN1	-0.0185962	-0.205719	-0.287048	3.47373	7.52441	0.00125541	0.943077	0.127144	0.0293489	0.0282148
185	CLDN11	0.108229	0.262816	0.474364	4.79441	23.3128	5.71e-07	0.416068	0.0172342	8.91e-05	0.000169145
186	CLGN	-0.106622	-0.385175	-0.501082	3.19443	12.8801	4.85e-05	0.6256	0.0194785	0.00322249	0.00346495
187	CLMN	-0.041005	-0.327757	-0.308613	3.01406	7.43123	0.00134103	0.883054	0.0433021	0.0607262	0.0293739
188	CLMP	-0.0681721	-0.150258	-0.210969	6.48316	8.75135	0.000545136	0.495073	0.0651554	0.00942652	0.016932
189	CLTB	0.0154627	-0.121123	-0.174019	6.32605	7.85046	0.000999626	0.924313	0.179092	0.0406094	0.0245054
190	CLVS2	0.0287361	-0.0797155	-0.172763	6.17085	8.58402	0.000608615	0.817831	0.385106	0.0288356	0.0179999
191	CNBP	0.052077	0.113997	0.17935	8.45681	7.76511	0.00106059	0.574754	0.127474	0.0128892	0.0254079
192	CNN1	-0.11575	-0.269369	-0.412619	2.75097	6.68558	0.00230672	0.621459	0.143745	0.0213564	0.0404747
193	CNTNAP1	-0.130283	-0.370442	-0.548531	3.4768	18.3556	3.77e-06	0.453216	0.0103355	0.000440094	0.000589331
194	CNTROB	-0.0459076	-0.16082	-0.272845	5.99633	13.3887	3.73e-05	0.704636	0.0626033	0.00190281	0.00295844
195	COA6	0.144655	0.184099	0.360502	3.89364	6.75456	0.00226892	0.415321	0.257409	0.0146792	0.0402439
197	COL11A1	-0.0519673	-0.358584	-0.564514	3.82232	11.2011	0.00054804	0.879919	0.0993053	0.0133898	0.016967
198	COL22A1	-0.0839204	-0.319438	-0.334777	3.39092	9.63206	0.000310649	0.656982	0.0213192	0.0167518	0.0118462
199	COL23A1	-0.0424117	-0.201459	-0.303179	6.17214	18.9674	2.93e-06	0.72076	0.0146487	0.00055087	0.000524327
201	COL2A1	-0.158046	-0.463482	-0.671161	6.68525	69.2982	3e-11	0.09534	1.37e-05	1.36e-07	1.19e-07
202	COL4A5	-0.0740934	-0.123103	-0.226129	7.5794	10.4916	0.000184214	0.404855	0.113793	0.00310678	0.00844281
203	COL4A6	-0.103755	-0.221112	-0.320649	7.83565	23.6364	5.1e-07	0.189941	0.0031572	8.45e-05	0.000156457
204	COL5A1	-0.126257	-0.246584	-0.433501	8.22358	31.566	4.42e-08	0.154968	0.0037045	1.02e-05	2.72e-05
205	COL5A2	-0.145935	-0.307551	-0.467011	8.98857	37.3749	9.92e-09	0.0940341	0.00059643	4.78e-06	9.63e-06
206	COL9A3	-0.143081	-0.458383	-0.584141	6.1995	46.0247	2.59e-09	0.193401	7.45e-05	4.78e-06	3.67e-06
207	COLEC12	0.0319285	-0.125385	-0.218716	9.18629	19.154	2.72e-06	0.749657	0.0688968	0.00174955	0.000501403
208	COMMD9	0.00701483	0.166787	0.26874	4.80465	10.0743	0.000236686	0.974769	0.128317	0.0110186	0.0101229
209	COPS3	0.0199323	0.129155	0.214745	6.08768	8.79364	0.00053026	0.899383	0.160073	0.0135504	0.0166267
210	COPS9	0.0451984	0.163527	0.290985	5.32763	10.9689	0.000139252	0.768085	0.120833	0.00448458	0.00684022
211	COX7B	0.138808	0.188346	0.29823	5.45993	7.89608	0.00108182	0.273715	0.109901	0.00977067	0.025711
212	CPAMD8	-0.0886174	-0.376808	-0.260466	2.92284	6.32599	0.0030253	0.716843	0.0291347	0.151994	0.0476473
213	CPE	-0.0666028	-0.183044	-0.24442	7.71063	14.9915	1.69e-05	0.454808	0.0131048	0.00133382	0.00169869
214	CPXM1	-0.0696895	-0.176899	-0.20803	5.77066	6.69097	0.00229748	0.573594	0.0685119	0.0308934	0.0404392
215	CRABP1	0.115048	0.230805	0.423335	4.68626	15.0806	1.62e-05	0.429653	0.0572759	0.000767902	0.00167047
216	CRABP2	0.0616161	0.304891	0.420236	4.57605	16.5222	8.51e-06	0.741604	0.0151754	0.00128361	0.00106178
217	CRAT	-0.0299133	-0.157059	-0.231811	4.77117	6.24889	0.00320917	0.876108	0.184038	0.0382815	0.0494072
218	CREB3L1	-0.102687	-0.365715	-0.634254	3.39075	17.25	7.74e-06	0.655871	0.0323985	0.000685758	0.00099076
219	CREB3L4	-0.074987	-0.229883	-0.298037	3.61613	6.45886	0.00273479	0.699092	0.104482	0.0326304	0.0449323
220	CRELD1	-0.0264578	-0.28494	-0.290851	4.34955	8.93383	0.000530346	0.917956	0.0374288	0.0349272	0.0166267
222	CRIP1	0.171887	0.314893	0.492269	4.20102	22.0717	8.89e-07	0.165061	0.0063525	9.03e-05	0.000238431
223	CRIP2	-0.0223731	0.332577	0.46672	2.65394	14.7536	1.89e-05	0.94737	0.0388124	0.00400007	0.00182972
224	CRLF1	-0.109908	0.320185	0.583233	2.05926	14.8328	1.82e-05	0.725836	0.13765	0.00462253	0.00177858
225	CROCC	-0.0874414	-0.18842	-0.201624	5.41194	7.37609	0.00139468	0.413867	0.0368019	0.0260455	0.02996
226	CROCCP3	-0.342956	-0.373491	-0.548377	1.88045	8.21764	0.000777627	0.113664	0.0754706	0.0102184	0.0209597
227	CSPG5	-0.173427	-0.435971	-0.638707	1.2439	8.22469	0.000773931	0.583707	0.0807511	0.0121609	0.0209532
228	CST2	0.665659	0.341448	0.604481	1.60185	8.41074	0.000690122	0.0132518	0.255001	0.0261332	0.0194691
229	CTAGE11P	0.129817	0.138483	1.35095	-1.68099	6.76223	0.00217897	0.9271	0.919245	0.0343088	0.0392392
230	CTBS	-0.0278334	-0.221746	-0.272232	3.89571	8.52632	0.000632336	0.894825	0.0653889	0.0237107	0.0184269
231	CTC1	-0.0602251	-0.269388	-0.332814	4.39642	14.0556	2.66e-05	0.6935	0.0135504	0.0029279	0.0023363
232	CTSF	-0.118853	-0.326604	-0.531861	2.40219	10.2276	0.000215721	0.623962	0.0783836	0.00496664	0.00942948
233	CUBN	-0.0538379	-0.170996	-0.38646	3.5428	7.57608	0.00121052	0.829999	0.330033	0.0142393	0.0275807
234	CUL9	-0.199922	-0.285668	-0.366941	3.43684	7.90986	0.000959456	0.202192	0.0507392	0.0129832	0.0239731
235	CUTALP	-0.0390829	-0.19174	-0.304616	3.79813	7.58377	0.00120399	0.85532	0.158511	0.019656	0.0275583
236	CXXC5	0.0488551	0.152089	0.229759	5.59737	10.6579	0.000166974	0.665035	0.0651026	0.00513637	0.00776021
237	CYB5B	0.0536949	0.145446	0.229769	7.91262	12.8825	4.85e-05	0.56763	0.0475924	0.00205156	0.00346495
238	CYCS	0.0983671	0.230551	0.298276	7.4803	9.23577	0.000941218	0.489811	0.0552342	0.0145011	0.0237338
239	CYP27A1	-0.101489	-0.363853	-0.486624	4.13419	17.6297	5.12e-06	0.558475	0.00799102	0.000789589	0.000731328
240	D2HGDH	-0.0546516	-0.168998	-0.292571	4.01402	7.37429	0.00139647	0.761535	0.190518	0.0165606	0.02996
241	DANCR	0.0567073	0.215837	0.342848	5.81369	13.222	5.77e-05	0.723982	0.05561	0.00286334	0.00384124
242	DBF4	0.0676889	0.194653	0.235351	4.97788	7.03445	0.0017839	0.638777	0.07011	0.0270311	0.0346982
243	DCAF4	-0.0568957	0.207163	0.269529	3.9867	10.6961	0.00016326	0.758558	0.098304	0.0278809	0.00762328
244	DCTPP1	0.0771196	0.115594	0.206669	5.52405	6.91815	0.00194223	0.451335	0.201457	0.0141681	0.0365933
245	DDI2	-0.0182794	0.206268	0.23047	6.04451	11.3801	0.000115756	0.925152	0.0406325	0.0220538	0.00609331
246	DDX18	0.0758111	0.163264	0.204375	7.04589	9.38634	0.000362387	0.404107	0.0338845	0.00809268	0.0131473
247	DDX20	-0.013851	0.129627	0.219463	5.37846	8.39819	0.000688701	0.944688	0.224048	0.0260455	0.0194691
248	DDX21	0.0353683	0.214373	0.287045	8.1281	15.3908	1.66e-05	0.805591	0.0193933	0.00222896	0.00168542
249	DDX28	0.0348316	0.120093	0.264171	4.31139	8.0153	0.000892422	0.844983	0.320682	0.0134418	0.0229406
250	DDX39A	0.0523991	0.18666	0.245419	6.44978	9.12538	0.000450654	0.706318	0.0581152	0.0123732	0.0151068
251	DDX3X	7.16e-05	0.129074	0.175754	8.84655	8.27705	0.000747057	0.999849	0.123989	0.0299225	0.020477
252	DEGS2	-0.391693	-1.52968	-1.18267	-1.35645	6.81293	0.00209871	0.637507	0.0287556	0.0884448	0.0383861
254	DENND2B	-0.0654507	-0.183427	-0.290547	6.3078	12.449	6.1e-05	0.591632	0.05114	0.00234842	0.00401054
255	DET1	0.0114386	-0.193118	-0.290552	5.22793	13.0927	4.34e-05	0.957577	0.0672435	0.00580849	0.00324477
256	DGAT2	-0.0323299	-0.190071	-0.518724	1.24593	6.45211	0.00274878	0.942699	0.488287	0.0262967	0.0450823
257	DHCR24	0.0133245	0.147082	0.195133	10.7497	11.1644	0.00012443	0.926666	0.0518936	0.00975023	0.00639703
258	DHRS7B	0.0741509	0.14109	0.33361	3.74223	9.8507	0.000271342	0.647388	0.280788	0.00488818	0.010967
259	DHX15	0.0585171	0.149503	0.186025	8.11661	6.86476	0.00201998	0.591498	0.0781381	0.0260989	0.037464
260	DHX33	0.00219508	0.154037	0.221043	6.15247	11.1492	0.000125516	0.991703	0.0764299	0.0101767	0.00639703
261	DHX9	0.0227473	0.150983	0.185187	8.76999	9.54535	0.000327923	0.860279	0.0512683	0.0157888	0.0122786
262	DIAPH3	-0.0558726	-0.201663	-0.284922	4.63021	11.0211	0.000135116	0.691948	0.0457814	0.00527855	0.00672023
263	DIDO1	-0.0410539	0.161451	0.190109	6.70582	10.5202	0.000181119	0.763872	0.08175	0.0377192	0.00836636
265	DKC1	0.00308226	0.190451	0.314801	6.78239	9.10016	0.00163278	0.992375	0.201039	0.0320753	0.0329964
266	DLAT	0.0134642	0.117737	0.176058	6.96617	8.66216	0.000578022	0.924952	0.126492	0.0172342	0.0175395
268	DLG2	0.0107829	-0.224517	-0.49709	2.33544	12.1498	7.18e-05	0.975264	0.211031	0.0042208	0.00450603
269	DLG4	-0.126093	-0.279996	-0.299486	4.18314	6.79938	0.00224122	0.456486	0.0470565	0.0346346	0.0400333
270	DMAC1	0.121306	0.0979056	0.261412	4.54311	6.85931	0.00202811	0.315593	0.445999	0.01387	0.0375095
271	DNAAF2	0.0809481	0.0873291	0.221212	5.27651	7.25865	0.0015169	0.448406	0.398823	0.0120568	0.0315874
272	DNAH6	-0.376218	-0.703063	-0.720622	0.805435	9.37023	0.000366093	0.226684	0.0153392	0.0146487	0.0132334
273	DNAJA1	0.0211027	0.164242	0.202485	8.24409	7.14428	0.00212408	0.906595	0.109198	0.0436335	0.0385953
274	DNAJA3_1	0.0227946	0.127957	0.209785	5.60122	6.79931	0.00211994	0.894446	0.218591	0.0293489	0.0385953
275	DNAJB1	0.047475	0.181915	0.227799	6.87708	10.8807	0.000146564	0.688192	0.031136	0.00719455	0.00709407
277	DNAJC2	0.031579	0.140596	0.237846	5.68758	6.7631	0.00232111	0.863058	0.231086	0.0282927	0.0405837
278	DNASE1	-0.254713	-0.294007	-0.408812	3.42453	8.76992	0.000538547	0.104404	0.0531897	0.00812179	0.0168306
279	DNLZ	0.0189683	0.183571	0.255201	3.75199	6.22962	0.00325701	0.94248	0.177568	0.0474349	0.0499114
280	DNMT3B	0.00210729	0.125754	0.155509	8.86651	8.9388	0.000482471	0.990116	0.0789318	0.0273989	0.0156704
281	DNPEP	-0.0182856	-0.154577	-0.197582	5.12894	6.92805	0.00192817	0.919988	0.117817	0.0399878	0.0364078
282	DNTTIP2	0.0288102	0.171626	0.2448	6.3515	10.008	0.000246432	0.855905	0.0744414	0.0101956	0.0103804
283	DOCK3	-0.340227	-0.299521	-0.49392	2.40325	6.43677	0.00288495	0.125383	0.180951	0.0227195	0.0463574
284	DOCK6	-0.08286	-0.152969	-0.238545	5.63576	7.43185	0.00134045	0.482313	0.123194	0.0132285	0.0293739
285	DOCK8	-0.039603	-0.257129	-0.371366	2.96142	9.35189	0.000370363	0.873851	0.0823181	0.0123394	0.0133257
286	DOHH	-0.00980143	0.151169	0.276092	4.72221	7.85589	0.00104632	0.969494	0.273253	0.0274224	0.0252552
287	DPH2	-0.0277206	0.142704	0.261812	5.17649	8.135	0.000987032	0.899965	0.292933	0.0327694	0.024306
288	DPP10	-0.12156	-0.259658	-0.374497	2.60257	6.88432	0.00199111	0.543917	0.110648	0.0196854	0.0370478
289	DPY19L2	-0.195039	-0.470132	-0.738574	0.513013	6.34464	0.00298258	0.646171	0.157319	0.0258184	0.0472381
290	DSCAM	-0.0987362	-0.179251	-0.300323	4.20063	9.12194	0.000428764	0.446362	0.104125	0.00574289	0.0146021
291	DUS3L	0.0120658	0.188794	0.24677	5.08277	7.95278	0.000931528	0.95931	0.105952	0.0297594	0.0235493
292	DUSP10	-0.185706	-0.2933	-0.224596	4.14937	8.60288	0.000601073	0.109198	0.00915903	0.0465614	0.0179914
294	DYRK1B_1	-0.0781712	-0.209719	-0.230127	4.52575	7.67522	0.00112919	0.54514	0.039857	0.0251971	0.0263944
295	E2F3	0.0184771	0.121852	0.166104	6.23038	6.83226	0.00206896	0.895886	0.140912	0.036045	0.0380524
296	E2F6	0.0374725	0.167963	0.245749	4.63433	6.26018	0.00318152	0.848081	0.179064	0.0367196	0.0491684
297	EDA	-0.0506672	-0.204065	-0.291229	5.8904	16.6089	8e-06	0.662852	0.0156826	0.000992161	0.00101109
298	EDNRA	-0.147053	-0.464065	-0.580631	2.39936	12.7161	5.29e-05	0.53839	0.0153408	0.00343083	0.00364226
299	EEF1AKNMT	-0.00605648	0.0833052	0.199201	5.59376	9.69248	0.000299201	0.970376	0.362823	0.0121462	0.0115971
300	EEF1B2_1	0.112058	0.0573746	0.225804	6.24139	7.47033	0.00130435	0.266035	0.640714	0.0132622	0.0289622
301	EFEMP2	-0.14892	-0.269642	-0.253773	4.20989	7.94559	0.000936146	0.23491	0.0185153	0.028198	0.0236359
302	EGFLAM	-0.169692	-0.173442	-0.285414	3.97343	7.10465	0.00169517	0.162237	0.147092	0.0133898	0.0336988
303	EHD4	0.0613013	0.204137	0.243484	6.43161	12.3394	6.47e-05	0.576659	0.0156112	0.00433422	0.00414971
304	EIF1AX	0.12144	0.182013	0.241907	7.45543	10.7427	0.000158864	0.156387	0.0252843	0.00322249	0.00749822
305	EIF2S1	0.111447	0.190126	0.196599	6.45848	7.60095	0.00118953	0.232446	0.0262333	0.0214254	0.0273538
306	EIF3J	0.0979249	0.19978	0.236608	6.42165	6.89477	0.00233414	0.439209	0.0621638	0.0262967	0.0407258
308	EIF4E	0.101222	0.189108	0.249579	5.02368	6.32143	0.00303587	0.456365	0.0978222	0.0255782	0.0477014
309	EIF5A_1	0.0697746	0.139365	0.214034	9.07951	9.69754	0.000298263	0.448464	0.07132	0.00528075	0.0115971
310	ELAC2	0.0355884	0.187022	0.227603	6.73055	9.66367	0.000304601	0.807177	0.0439345	0.0137989	0.0117375
311	ELMO1	-0.00439619	-0.061376	-0.167802	6.50222	6.88796	0.00198579	0.977691	0.51715	0.0277797	0.0370376
312	ELOA	0.0546486	0.211387	0.296211	6.23559	17.6864	5e-06	0.628707	0.0120841	0.000767902	0.000719002
313	ELOVL2	-0.0883312	-0.286772	-0.446863	4.77953	20.2326	1.77e-06	0.534936	0.0113922	0.000266083	0.000382793
314	ELOVL6	0.116629	0.319286	0.398042	7.58481	23.438	9.7e-07	0.284423	0.00179383	0.000225628	0.000253255
315	EMC7	0.0200818	0.0672264	0.199936	5.01974	6.38258	0.00289767	0.905527	0.569127	0.0296218	0.0463574
316	EMC8	0.0698626	0.191889	0.247733	5.49921	7.79696	0.00103737	0.615494	0.0684495	0.0170673	0.0251671
317	EMG1	0.0457295	0.132231	0.207411	5.2579	6.37216	0.00292072	0.740626	0.188727	0.0277284	0.0464809
318	ENC1	0.0403077	0.186499	0.184692	9.23542	7.40045	0.00160754	0.770432	0.0459015	0.0484306	0.0327075
319	ENOSF1	-0.0833481	-0.161406	-0.355805	3.77143	7.45671	0.00131701	0.665143	0.301021	0.0123939	0.0291056
320	EOMES	0.0504433	0.135086	0.155983	9.94073	7.45905	0.00131482	0.569127	0.0516146	0.0238519	0.0291056
321	EPHA3	-0.365012	-0.552998	-1.14392	-0.743268	7.06234	0.00174805	0.479359	0.22259	0.0132285	0.0343466
322	EPOP_1	0.119778	0.158217	0.328	3.71106	7.77248	0.00105517	0.4323	0.252134	0.00944827	0.0253508
323	EPS8L2	-0.0315817	-0.237241	-0.381696	2.7819	6.70021	0.00228173	0.924313	0.202192	0.0313238	0.0403573
324	EPSTI1	-0.0568603	-0.724736	-0.999219	3.62612	60.2075	1.83e-10	0.815892	5.12e-05	1.72e-06	5.18e-07
325	ERBB3	-0.0537096	-0.371694	-0.466315	4.58184	13.6921	0.000130196	0.834706	0.0287556	0.00828409	0.00655769
326	ERH	0.105166	0.101901	0.228095	7.2798	8.69808	0.000564522	0.239712	0.256932	0.00552145	0.017342
327	ERVH48-1	0.0460546	-0.141392	-0.201466	8.78506	11.4378	0.000118537	0.716452	0.126492	0.0243444	0.00620678
328	ERVW-1	0.186667	-0.505464	-0.792827	1.01196	16.2967	9.2e-06	0.577039	0.065425	0.00561919	0.00112615
330	ETV1	0.0304114	-0.0773037	-0.192298	5.12206	7.03777	0.00177959	0.844983	0.511224	0.0445866	0.0346951
331	ETV5	0.0489246	0.129107	0.197907	6.48152	6.70239	0.00227803	0.688801	0.160348	0.0233579	0.0403278
332	EXOSC5	0.014312	0.104168	0.306869	4.14278	9.11539	0.000430569	0.954968	0.484618	0.0110186	0.0146312
333	EYA2	-0.116213	-0.231514	-0.245317	4.85378	8.64513	0.000584543	0.306126	0.0218467	0.0154757	0.0176678
334	F2RL2	-0.316678	0.763057	1.69817	1.54976	78.7227	8.61e-12	0.375946	0.00515356	4.68e-07	6.65e-08
335	FADD	0.0350294	0.15432	0.245455	6.31394	13.3347	3.83e-05	0.770327	0.054325	0.00244012	0.00301748
336	FADS1	0.0599472	0.0906499	0.15463	9.70546	6.47299	0.00270572	0.447036	0.196042	0.0177226	0.0445233
337	FAM114A1	-0.0681145	-0.330958	-0.444394	4.60288	27.6933	1.36e-07	0.612629	0.00159312	8.9e-05	6.44e-05
338	FAM118A	-0.163167	-0.201079	-0.332684	4.64555	9.62894	0.000311254	0.179983	0.0817478	0.00401186	0.0118462
339	FAM133B	0.0151764	0.0552445	0.239031	4.3746	6.94097	0.00190999	0.944849	0.721808	0.0267735	0.0362482
340	FAM157A	-0.287599	-0.292281	-0.424133	3.40292	9.6535	0.000306534	0.0597819	0.0524975	0.00552145	0.0117663
341	FAM157A_1	-0.215691	-0.263363	-0.434614	4.89097	18.8653	3.06e-06	0.0436225	0.0130688	0.000172385	0.00052514
342	FAM184A	-0.035254	-0.129348	-0.190011	7.07971	7.69283	0.00111538	0.770606	0.121639	0.018263	0.026195
343	FAM189A2	-0.102888	-0.267449	-0.421741	3.87542	11.1464	0.000125716	0.569317	0.0592408	0.0034885	0.00639703
344	FAM207A	0.0425106	0.145439	0.255742	4.76378	9.52639	0.00033184	0.767804	0.146273	0.0075071	0.0123785
345	FAM20A	-0.151367	-0.277104	-0.344213	5.43113	18.9701	2.93e-06	0.103063	0.00247743	0.000349375	0.000524327
346	FAM214A	0.0533698	-0.0896879	-0.199829	5.30495	10.0311	0.000242977	0.660499	0.386819	0.0256554	0.0102812
348	FAM83E	-0.0376871	0.284688	0.502875	1.4406	8.74897	0.000545987	0.93342	0.229302	0.0202258	0.016932
349	FAM86EP	-0.19904	-0.213398	-0.521188	3.34265	13.3931	3.72e-05	0.210282	0.167682	0.000886573	0.00295844
350	FAR2	-0.00159287	-0.162866	-0.366621	4.72899	18.4347	3.65e-06	0.994679	0.120833	0.000684779	0.000581022
351	FARSA	0.017361	0.153803	0.199914	6.74365	9.40385	0.000358406	0.910833	0.0684039	0.0162926	0.0130267
352	FARSB	0.0544225	0.23982	0.323869	5.25838	12.547	5.89e-05	0.738951	0.0307265	0.00382606	0.00390958
355	FAU	0.0279266	0.0617562	0.165427	7.81845	6.66224	0.00234722	0.806971	0.492349	0.0228677	0.0407929
356	FAXDC2	-0.138689	-0.760408	-0.783672	0.372844	7.92168	0.000951675	0.798906	0.0389958	0.0373035	0.0238761
357	FBF1	-0.0572398	-0.25521	-0.276865	3.34574	7.42462	0.00134735	0.769587	0.0522315	0.0361421	0.0294151
358	FBLN5	0.0471167	-0.114601	-0.258828	5.27781	14.068	2.64e-05	0.720359	0.255659	0.00542207	0.00233228
359	FBN1	-0.100564	-0.177746	-0.322209	4.82644	12.0807	7.45e-05	0.38963	0.0789318	0.00178281	0.00463532
360	FBN3	-0.177079	-0.202486	-0.275292	6.25062	11.1519	0.00012532	0.0542094	0.0262967	0.00296091	0.00639703
361	FBXO45	0.041324	0.188031	0.198897	5.09298	6.7754	0.00215781	0.789744	0.0627737	0.048386	0.0389289
362	FBXW4	-0.0737828	-0.22117	-0.197878	5.4621	9.12117	0.000428976	0.507508	0.0133898	0.0275009	0.0146021
363	FCGRT	-0.0129288	-0.194331	-0.330859	3.2024	8.59988	0.000602265	0.961726	0.174917	0.0156504	0.0179999
364	FDFT1	0.0694135	0.132603	0.198204	7.27053	7.7614	0.00106333	0.471451	0.101388	0.0119808	0.0254079
365	FEM1A	-0.0243557	0.108861	0.172674	6.27461	7.42508	0.0013469	0.87105	0.256391	0.0492793	0.0294151
366	FER1L4	-0.462532	-0.566803	-1.22533	0.238193	11.6257	9.58e-05	0.223634	0.115917	0.00178281	0.00543359
367	FES	-0.0867215	-0.256933	-0.32617	3.24981	6.91368	0.00194862	0.665143	0.0831301	0.0274854	0.0366196
368	FGF12	-0.107379	-0.372861	-0.465308	2.98157	14.4783	2.16e-05	0.563028	0.0107983	0.00209545	0.0020222
369	FGF13	0.00470926	-0.114184	-0.164522	6.43866	8.11037	0.000836336	0.976104	0.153417	0.0308934	0.0218744
370	FGF19	0.165566	0.598968	0.96077	2.55147	19.8301	1.35e-05	0.649507	0.0268189	0.00108648	0.00144137
372	FHOD1	-0.0495573	-0.150251	-0.331023	7.46608	13.9964	4.46e-05	0.732169	0.157303	0.00182923	0.00328074
373	FKBP4	0.074861	0.155332	0.212905	8.17964	11.1731	0.000123807	0.36822	0.0307265	0.00340034	0.00639703
374	FLRT2	-0.0751429	-0.244992	-0.405817	4.43462	13.115	4.29e-05	0.666317	0.0549028	0.0019561	0.00323921
375	FMN2	-0.161107	-0.263178	-0.300051	5.23267	15.7109	1.2e-05	0.0718534	0.0031804	0.00110158	0.00133414
376	FN3K	-0.0725506	-0.228064	-0.414994	4.32065	9.66643	0.000457106	0.739156	0.151094	0.00835316	0.0152458
378	FNDC5	-0.0819645	-0.678147	-0.46247	0.373203	7.14965	0.00164082	0.868889	0.0257371	0.14399	0.0330224
379	FOCAD	-0.0150995	-0.152454	-0.190398	6.40147	9.7808	0.000283285	0.920015	0.0551918	0.015838	0.0111765
380	FOXA2	-0.0438811	0.140209	0.215784	7.39381	11.1602	0.000134688	0.749657	0.153921	0.0210364	0.00671578
381	FOXJ1	-0.174533	0.465789	0.837858	0.719028	17.7127	4.94e-06	0.673004	0.0989729	0.00222896	0.000716149
382	FOXN4	-0.493276	-0.707914	-0.91771	-0.385106	7.0366	0.0017811	0.238157	0.0681474	0.0220151	0.0346951
384	FOXQ1	-0.434101	-0.5527	-0.861025	2.25362	25.7732	2.5e-07	0.0156112	0.00238106	3.95e-05	0.000103201
385	FREM1	0.0791462	0.145678	0.144721	8.65086	6.50904	0.00263308	0.313009	0.0368096	0.0381413	0.0438737
386	FRZB	-0.250387	-0.419024	-0.357398	3.49018	13.2403	4.02e-05	0.0640611	0.00209522	0.00799102	0.00311857
387	FST	-0.195507	-0.504428	-0.758805	5.70949	98.0241	9.71e-13	0.0225105	1.95e-06	1.29e-08	1.93e-08
389	FTH1	0.0703847	0.249265	0.360288	9.03447	31.4888	4.52e-08	0.441143	0.00144737	2.86e-05	2.72e-05
390	FTL	-0.00223454	0.191594	0.478691	10.2592	33.7179	3.49e-07	0.99313	0.0774658	0.000165629	0.000121351
391	FUBP1	0.0458396	0.121181	0.176041	7.32376	7.09951	0.0017015	0.659357	0.123649	0.0200984	0.0336988
392	FUT8	-0.0120582	-0.183129	-0.225085	5.49162	10.9809	0.000138295	0.947007	0.0406726	0.0123732	0.0068101
393	FZD6	0.111234	-0.0545247	-0.293327	3.27665	9.16953	0.000415899	0.519493	0.799841	0.0386905	0.0142795
394	FZD7	-0.0101391	0.103428	0.12921	9.7291	7.87475	0.000982984	0.938034	0.127914	0.0492406	0.0242931
395	G6PD	0.0275568	0.0898187	0.184808	6.8843	6.52909	0.00259361	0.839697	0.343587	0.0262011	0.0435451
396	GAB1	0.00575311	-0.0937597	-0.232009	5.20864	8.49619	0.000645124	0.976964	0.410826	0.0165779	0.0186625
397	GAB2	0.00784633	-0.152521	-0.222507	6.79842	10.1198	0.000230237	0.96636	0.108365	0.015698	0.00991118
398	GALNT17	-0.0377996	-0.148236	-0.189041	6.69005	7.2189	0.00156088	0.76777	0.090156	0.0278809	0.0321991
399	GALT	-0.126818	-0.293451	-0.319917	3.41303	8.3669	0.000703283	0.428217	0.0286087	0.0177004	0.019685
400	GATA6	0.0168707	0.156174	0.186335	10.0852	10.2795	0.000209095	0.904095	0.0417264	0.0147532	0.00921467
402	GBE1	-0.076103	-0.237746	-0.359825	4.97332	14.2448	2.42e-05	0.593031	0.0294128	0.00149902	0.00221452
403	GCLM	-0.0111737	0.219754	0.477642	5.54366	31.7029	4.36e-08	0.959886	0.0389978	5.07e-05	2.72e-05
404	GCNT1	-0.000125508	-0.276265	-0.40628	6.08191	39.9104	5.48e-09	0.999784	0.00123194	1.73e-05	6.4e-06
405	GCNT2_1	-0.015914	-0.132319	-0.224431	5.0199	8.67847	0.000571848	0.92783	0.170374	0.0142393	0.0174054
406	GFM1	0.028647	0.198298	0.218073	5.21082	8.83625	0.000515717	0.863058	0.0420234	0.0258184	0.0162451
408	GFRA1	-1.15983	-1.64488	-1.02037	-2.13434	6.41948	0.0028176	0.127732	0.0296501	0.18077	0.045625
409	GGT1	-0.148879	-0.396667	-0.371506	2.55631	7.6253	0.00116937	0.493984	0.0252843	0.0380283	0.0270783
410	GHITM	0.0664807	0.118176	0.227182	7.06672	11.8333	8.54e-05	0.445908	0.113113	0.00203326	0.00501421
411	GID4	-0.0040928	-0.0917977	-0.208575	5.8123	8.54877	0.00062299	0.981343	0.344761	0.0146226	0.018263
412	GIGYF1	-0.091585	-0.132336	-0.175381	6.73489	6.536	0.00258015	0.276374	0.0871409	0.0209635	0.0434583
413	GIPR	-0.61361	-0.336981	-1.19686	-0.796709	7.74636	0.00107451	0.18482	0.510439	0.0105392	0.0255986
414	GJA4	0.0326539	0.428309	0.590542	1.97993	13.0637	4.41e-05	0.94017	0.0380629	0.00433422	0.00326479
415	GLIPR2	-0.0593951	-0.275781	-0.322387	5.31013	18.871	3.05e-06	0.635566	0.00352529	0.000986399	0.00052514
416	GLT1D1	-0.118779	-0.353205	-0.449455	4.87819	24.8063	3.43e-07	0.322926	0.00133196	0.000115712	0.000121351
417	GMEB2	0.075782	0.196073	0.182903	5.25861	6.44794	0.00275747	0.525911	0.037967	0.0549841	0.0451204
418	GNG4	0.168949	0.252949	0.325451	3.19228	6.47577	0.00270004	0.293941	0.0789318	0.0219535	0.0445176
419	GNG4_1	0.0982673	0.31471	0.335578	4.69135	16.9145	6.99e-06	0.43067	0.00253948	0.00152951	0.000910031
420	GNL2	0.0329271	0.123204	0.187205	6.48637	7.45046	0.00132286	0.791688	0.145629	0.0202003	0.0291281
421	GOLGA6L7_1	-0.111337	-0.273905	-1.3504	-1.06693	7.28639	0.00148702	0.894769	0.674839	0.0146487	0.0311944
422	GPAM	0.143668	0.247908	0.326593	4.77619	13.1354	4.25e-05	0.184029	0.0133898	0.00154114	0.00323034
423	GPC6	-0.0505104	-0.128278	-0.233254	6.38138	11.7749	8.82e-05	0.615942	0.0991256	0.00253948	0.00510866
425	GPR37	-0.0183976	-0.229708	-0.322144	5.86602	18.7893	3.15e-06	0.917051	0.01387	0.000986399	0.00052514
426	GPSM2	0.00635134	-0.184826	-0.318585	5.27173	18.7388	3.22e-06	0.973002	0.0449896	0.000962078	0.00052514
427	GPX1	-0.0147708	0.10711	0.182664	6.95133	8.3672	0.00070314	0.926938	0.238083	0.0285602	0.019685
428	GPX2	-0.213889	0.445299	0.847424	1.61228	25.0007	3.22e-07	0.507355	0.065425	0.000589284	0.000118154
429	GPX3	0.015406	0.110127	0.213741	6.50906	9.34152	0.000372801	0.923991	0.223773	0.0107655	0.0133732
430	GPX7	-0.131888	-0.32651	-0.327614	3.19474	9.91353	0.000261075	0.390269	0.0130688	0.0133898	0.0107046
431	GRAMD1B	-0.0790285	-0.341692	-0.511622	5.50839	42.5462	3.06e-09	0.484425	0.000456084	4.78e-06	4.05e-06
432	GRB10	0.00115094	0.12435	0.161681	8.7927	7.27372	0.00150058	0.995157	0.13727	0.0444214	0.0314124
433	GREM2	-0.114924	-0.25919	-0.378509	4.15413	12.8176	5.02e-05	0.410826	0.0280827	0.00191363	0.00355521
434	GRM1	0.0350713	-0.102571	-0.605648	0.984284	8.26977	0.000750733	0.941905	0.774419	0.0168085	0.0205165
435	GRP	-0.242473	-0.319547	-0.524179	2.22289	8.42327	0.000677251	0.245333	0.101031	0.00735396	0.0192827
436	GRPEL1	0.0297221	0.160676	0.253778	5.00872	8.35901	0.000707011	0.869874	0.144822	0.0154757	0.0197337
437	GRPR	-0.161702	-0.207509	-0.360087	5.53439	15.0674	1.63e-05	0.111641	0.0346982	0.000558986	0.00167224
438	GRWD1	-0.00998368	0.195856	0.29791	6.17594	15.9274	1.09e-05	0.960581	0.0456921	0.00263975	0.00125194
439	GSDMB	-0.30301	-0.370291	-0.697369	1.74671	12.5796	5.69e-05	0.156387	0.0681802	0.00132006	0.00380273
440	GSDMD_1	-0.0419771	-0.272692	-0.368952	3.52119	10.0337	0.000242594	0.859806	0.0572104	0.0107983	0.0102812
442	GSR	0.0222598	0.139996	0.352025	7.21033	20.6569	1.57e-06	0.891847	0.150171	0.000347901	0.000358078
443	GSTK1	-0.044333	-0.164056	-0.303593	3.6311	7.4718	0.001303	0.82582	0.226298	0.0165606	0.0289622
444	GSTP1	0.0360062	0.127659	0.242028	9.79256	13.4483	3.61e-05	0.749083	0.105156	0.00194772	0.00290431
445	GTF3C4	-0.0308858	0.125684	0.161753	7.04452	11.2264	0.000120091	0.778124	0.0876457	0.0253392	0.00623994
446	GTPBP1	-0.0157443	-0.0942692	-0.186466	7.02793	7.72951	0.0010872	0.915558	0.280428	0.0178859	0.0257551
447	GUCY2D	-0.171895	-0.469216	-0.606533	1.07164	6.63689	0.00239209	0.629067	0.0877528	0.0296218	0.0413511
448	GZF1	0.0863654	0.278383	0.302208	4.58204	9.857	0.000270293	0.586508	0.0206635	0.0125887	0.0109528
449	H1-2	0.14268	0.194726	0.318471	3.51286	7.13002	0.00166429	0.330587	0.145611	0.0127134	0.0332947
450	H4C11	0.131167	0.263219	0.492341	2.84444	9.58044	0.00032081	0.57102	0.156387	0.0051865	0.0121036
451	HAGHL	-0.0529549	-0.313088	-0.302472	3.23227	8.5479	0.000623349	0.814308	0.028885	0.0366516	0.018263
452	HAS2	0.0272103	0.129274	0.195709	9.11551	7.54687	0.00123913	0.846791	0.150984	0.0220538	0.0280074
453	HBEGF	0.0677641	0.213733	0.321924	3.6009	7.40072	0.00137044	0.738021	0.133989	0.0183106	0.0297553
454	HDAC5	-0.0274008	-0.157739	-0.235941	7.53371	12.4682	6.04e-05	0.834873	0.0524447	0.00385919	0.00399575
455	HDAC6	-0.0470191	-0.153584	-0.250946	6.20481	10.0696	0.000237365	0.716452	0.0983903	0.0059167	0.0101301
456	HELZ2	-0.108564	-0.152372	-0.251604	5.55939	7.54845	0.00123431	0.329202	0.134657	0.0107032	0.0279622
457	HERC6	0.0957244	-0.237132	-0.404777	2.41955	8.94915	0.000479249	0.718031	0.248675	0.0358239	0.0156169
458	HHAT_1	-0.0307935	-0.41631	-0.54513	1.6966	8.12343	0.000828939	0.948779	0.0884448	0.02656	0.0217885
459	HIGD1A	0.0361055	0.125812	0.190937	7.72169	7.04212	0.00177396	0.777486	0.156697	0.0237124	0.0346951
460	HMGA2	0.0328698	-0.10651	-0.199085	8.04342	10.3116	0.000205103	0.803898	0.250147	0.018263	0.00911523
462	HMGCR	0.0729419	0.241797	0.33328	9.52823	29.6744	7.56e-08	0.389812	0.00127042	4.13e-05	3.95e-05
463	HMGCS1	0.0699179	0.168062	0.225314	10.442	14.6152	2.02e-05	0.374197	0.0132285	0.00132473	0.00192575
466	HNRNPC	0.0658971	0.122995	0.178946	9.38898	8.10988	0.000836619	0.427562	0.082434	0.0102738	0.0218744
467	HNRNPH1_1	0.0216194	0.107971	0.161995	9.14816	6.59501	0.00246828	0.867788	0.183527	0.0335885	0.0422639
468	HNRNPKP3	0.903386	0.0859278	3.03055	-2.37111	8.76537	0.00101417	0.724656	0.980681	0.0326455	0.024786
469	HNRNPR_1	0.0892579	0.164467	0.187291	8.13787	8.00106	0.000901171	0.30129	0.0328324	0.0147726	0.0231036
470	HOMER2	-0.0281938	-0.237324	-0.307142	5.35025	17.8406	4.68e-06	0.853586	0.010213	0.00133196	0.000693434
471	HOOK2	0.000572052	-0.111102	-0.22432	4.7172	6.81713	0.00209222	0.99828	0.350474	0.0327268	0.038338
472	HPDL	0.0137963	0.139758	0.406557	3.0169	9.24395	0.000396617	0.966949	0.477547	0.0107936	0.0138328
473	HPN	-0.150727	-0.348343	-0.439015	2.69663	6.81361	0.0021142	0.534427	0.0752544	0.0260455	0.0385273
475	HSBP1	0.104459	0.131763	0.189907	7.54383	6.23745	0.00323748	0.243898	0.120891	0.0203238	0.0496889
476	HSD17B14	-0.178501	-0.297481	-0.482188	3.24624	8.17112	0.000970407	0.401237	0.112414	0.0102184	0.0240947
477	HSPA9	0.00970205	0.144626	0.228926	8.52687	13.1599	4.19e-05	0.952187	0.070413	0.00401186	0.00322586
478	HSPBP1	0.013537	0.124511	0.2077	6.00034	9.29133	0.000384852	0.934882	0.154573	0.0126339	0.0135433
479	HTR1E	-0.206146	-0.26116	-0.317854	3.58137	8.89931	0.00049499	0.100552	0.0314112	0.00983854	0.0159307
480	ICE1	0.061655	0.18636	0.191029	7.01073	9.67204	0.000303021	0.533604	0.0170673	0.0146487	0.0116993
481	ID2	0.0658391	0.348537	0.564361	3.05066	17.7922	4.78e-06	0.796111	0.0291944	0.000714537	0.00070258
482	ID3_1	0.133752	0.310254	0.455767	3.86171	11.3677	0.000125321	0.485373	0.0438247	0.00343071	0.00639703
484	IFRD1	-0.013853	0.149408	0.295561	5.66529	11.9328	9.37e-05	0.950667	0.201476	0.00719455	0.00532521
485	IGFBP2	0.0249591	0.105854	0.160886	9.95964	6.95894	0.00188502	0.831786	0.169144	0.0268189	0.0360385
486	IGFBP5	-0.548341	-0.613353	-1.11044	1.60405	21.4219	1.13e-06	0.0264884	0.0118782	9.03e-05	0.000280147
487	IGSF21	0.0661261	0.307371	0.348924	3.6463	10.9975	0.000136975	0.739848	0.0213192	0.0097121	0.00676186
489	IMP3	-0.00238843	0.15338	0.302852	5.57416	16.3147	9.13e-06	0.991722	0.110786	0.0015411	0.00112497
490	IMP4	0.00345614	0.150624	0.279925	5.51034	11.7698	8.84e-05	0.988016	0.156257	0.00558262	0.00510866
491	INMT	-0.254821	-1.02004	-2.0953	-2.05648	8.68479	0.000569475	0.794073	0.1546	0.00983854	0.0174054
492	INSIG1	0.0562357	0.164298	0.209101	8.06177	12.7271	5.26e-05	0.518327	0.0178589	0.00301728	0.00364226
494	IQCA1	-0.0198243	-0.270708	-0.331793	4.27895	11.5257	0.000101357	0.937566	0.0340573	0.0102379	0.00555645
495	IQGAP2	0.0666887	0.236524	0.272715	5.48498	8.8928	0.000570335	0.673785	0.0390131	0.0172315	0.0174054
496	IQGAP3	-0.11355	-0.202635	-0.261444	5.05335	9.81225	0.000277841	0.276372	0.0309332	0.00577106	0.0110694
497	ISG20	-0.369089	-0.555493	-0.449792	1.45703	7.06599	0.00174342	0.145802	0.0213564	0.067595	0.0342897
499	ITGA2B	-0.0169587	-0.467657	-0.620683	0.975078	8.15196	0.00081302	0.975648	0.0953768	0.02788	0.0215412
500	ITPKB	-0.0946333	-0.26197	-0.279006	4.23494	6.67232	0.00234746	0.589131	0.0527537	0.0399158	0.0407929
501	JAKMIP1	-0.0895524	-0.119739	-0.21121	5.5328	6.95763	0.00188682	0.362234	0.186669	0.0133817	0.0360385
502	JAKMIP3	-0.226353	-0.544468	-0.678536	1.35086	8.30258	0.000734324	0.493945	0.0447043	0.0147714	0.0201814
503	JAZF1	-0.00821957	-0.17957	-0.378119	3.49732	11.9777	7.88e-05	0.975506	0.188727	0.00401186	0.00478455
504	JPT1	0.0551489	0.155879	0.220163	6.83023	9.10951	0.000432196	0.626087	0.0686755	0.00962353	0.0146614
505	JPT2	0.0413311	0.100269	0.158621	8.32085	6.74296	0.00221034	0.662389	0.170565	0.0213564	0.0396244
506	KCNC3	-0.242049	-0.0898597	-0.390175	2.98847	7.76403	0.00106138	0.141209	0.670604	0.01353	0.0254079
507	KCNK1	0.0347825	-0.152692	-0.26612	4.91591	10.9065	0.000144385	0.842535	0.180232	0.0135504	0.00704009
508	KCNK12	-0.126953	-0.274724	-0.359346	7.90063	19.7859	2.71e-06	0.203353	0.0036269	0.000337184	0.000501403
509	KCNQ4	-0.125311	-0.323949	-0.473504	2.11358	7.39056	0.00138038	0.627328	0.104319	0.0170673	0.0298405
510	KCNV1	0.233832	0.364085	0.283946	4.71185	8.44923	0.000930451	0.109604	0.0107964	0.0465614	0.0235493
511	KCP	-0.272104	-0.472735	-0.582824	2.73305	13.0046	4.55e-05	0.159476	0.0102164	0.00222896	0.00331758
512	KCTD2	0.0127464	0.117214	0.189349	6.24098	7.68158	0.00112419	0.93992	0.190281	0.0238634	0.0263084
513	KCTD5	0.029335	0.152657	0.237658	6.00683	10.7382	0.000159281	0.836863	0.0850114	0.00639421	0.00749822
514	KEAP1	0.0388824	0.176125	0.324904	6.3161	21.5993	1.06e-06	0.749083	0.0322715	0.000225628	0.000269024
516	KIAA1614	-0.219614	-0.376856	-0.558246	2.38788	11.2785	0.00011658	0.266035	0.0357448	0.00277706	0.00612043
517	KIF1A	-0.0513264	0.122186	0.153448	9.33214	14.1483	2.54e-05	0.544938	0.0713169	0.0216195	0.00226116
518	KIFC2	-0.109519	-0.194289	-0.41001	3.81918	7.26665	0.00186312	0.610635	0.281322	0.0146771	0.0357924
519	KLF8	-0.0955669	-0.246105	-0.378083	6.99918	23.6241	5.12e-07	0.34102	0.00538813	9.03e-05	0.000156457
520	KLHDC7A	0.175802	0.144111	0.467101	2.48973	8.59627	0.000603704	0.397808	0.508216	0.00703468	0.0179999
522	KPNB1	0.0211748	0.106979	0.170332	9.64022	8.16805	0.00080419	0.859738	0.154646	0.0167518	0.0213643
523	KRBA2	-0.217151	-0.454346	-0.453878	3.25311	7.6627	0.00209436	0.365063	0.0359561	0.037967	0.0383418
524	KRT10	0.117004	0.212729	0.264995	4.78227	9.58983	0.000318935	0.28057	0.028198	0.00642089	0.0120557
525	KSR1	-0.0317446	0.0882784	0.200305	5.59487	8.70123	0.000563357	0.829628	0.410915	0.0270969	0.017333
526	L3MBTL1	-0.16413	-0.421742	-0.62983	2.73018	12.0967	8.76e-05	0.511713	0.0379719	0.00294629	0.00509797
528	L3MBTL3	-0.0329023	-0.134708	-0.24688	4.46443	7.63092	0.00116477	0.844931	0.222738	0.0164644	0.0270349
529	LAMA2	-0.247052	-0.360384	-0.568388	3.05785	15.5342	1.31e-05	0.120891	0.0180406	0.000585422	0.00141565
530	LAMB1	-0.0533891	-0.202346	-0.293492	6.96088	22.567	7.43e-07	0.568575	0.00561139	0.000188163	0.000207809
531	LAMC3	-0.0546041	-0.122673	-0.210237	6.05898	7.64212	0.00115567	0.627245	0.168599	0.0129832	0.0269181
532	LAMTOR3	0.171872	0.179703	0.237171	4.73572	7.57911	0.00120794	0.0791318	0.0632436	0.0133898	0.0275807
533	LEFTY2	-0.0852666	-0.206185	-0.265529	11.5739	8.08268	0.00227095	0.5423	0.0804948	0.0262967	0.0402439
534	LENG8	-0.0866809	-0.159999	-0.296515	5.27869	9.85612	0.000270439	0.493514	0.131378	0.00420206	0.0109528
535	LENG8_1	-0.11481	-0.205315	-0.29502	5.03808	7.25518	0.00166432	0.427118	0.0987878	0.015838	0.0332947
536	LENG8_3	-0.124245	-0.229887	-0.550713	2.14224	9.28121	0.000387332	0.622497	0.268063	0.0051865	0.0136046
537	LETMD1	-0.039485	-0.293913	-0.298946	3.87802	8.65013	0.000582618	0.867252	0.0351712	0.0338845	0.017652
538	LFNG	0.0196977	0.228542	0.438327	3.55769	11.389	0.000109483	0.95213	0.169704	0.00528059	0.00587538
539	LGALS3BP	-0.0734786	-0.275667	-0.34653	5.42953	12.5576	8.88e-05	0.648705	0.0228237	0.00513637	0.00511003
540	LHX1	0.187322	0.27355	0.215346	5.42595	7.62832	0.00121588	0.100276	0.0132285	0.0531897	0.0276392
541	LHX1-DT_1	0.159865	0.206386	0.221791	5.809	6.70946	0.00226608	0.128029	0.0405464	0.0278951	0.0402439
542	LHX1_1	0.0628489	0.267673	0.307839	10.2138	29.2295	8.6e-08	0.477325	0.000456084	9.26e-05	4.38e-05
543	LIMS2	-0.0634493	-0.52077	-0.379697	1.25457	7.1616	0.00162671	0.873383	0.0282644	0.123709	0.0329073
544	LINC00106_1	-1.13211	-1.4126	-2.36502	-2.6571	6.3914	0.00287831	0.254538	0.139011	0.0285984	0.0462886
545	LINC00479	-0.102465	-0.250293	-0.334248	5.88584	17.7722	4.82e-06	0.319443	0.00612954	0.00055087	0.000703381
547	LINC01001	-0.358442	-0.331692	-0.470673	2.80703	8.97016	0.000472779	0.0469235	0.0633396	0.00939264	0.0155287
548	LINC01002	-0.225025	-0.312493	-0.434194	5.77959	20.8368	1.62e-06	0.0320994	0.00322249	0.0001492	0.000365421
549	LINC01467	0.00163002	-0.183687	-0.578574	1.95453	10.3465	0.000200858	0.997197	0.449404	0.00629596	0.00899782
550	LINC01569	0.0334798	-0.622418	-0.756851	1.01521	15.0186	1.66e-05	0.94778	0.017663	0.00554591	0.00168542
551	LINC01788	0.0514026	-0.303197	-1.60618	-1.05926	9.32079	0.000377729	0.959654	0.661195	0.0088029	0.0134097
552	LINC01833	-0.113889	-0.348014	-0.650167	1.41316	7.58063	0.00120665	0.761513	0.199721	0.0140684	0.0275807
553	LINC01993	-0.0694204	-0.207387	-0.375205	2.8835	6.80627	0.00210906	0.771352	0.228049	0.0204176	0.0384691
554	LINC02021	-0.382833	-0.535894	-0.835339	0.581041	8.95668	0.000476919	0.229072	0.0699749	0.00667021	0.0155836
556	LINC02575	0.0175572	-0.138847	-0.256532	6.84988	16.1434	9.86e-06	0.90681	0.0985861	0.00217151	0.00115816
557	LINC02693	0.0884928	0.214004	0.252454	5.24873	10.8744	0.000147106	0.414138	0.0177031	0.00552145	0.00710299
558	LINC02700	-0.0332368	-0.167843	-0.218289	6.08223	8.54421	0.000624873	0.820778	0.071991	0.0178859	0.018263
559	LINC02806	-0.224117	-1.09419	-1.50151	-1.59568	6.44562	0.00276232	0.821051	0.115411	0.0392563	0.0451502
560	LINC02885	0.133635	-0.112713	-0.272104	4.12878	13.7024	3.18e-05	0.305541	0.415911	0.0214254	0.00263367
561	LIPG	0.0181053	0.221338	0.341452	6.05825	25.0199	3.19e-07	0.908622	0.00962769	0.000188163	0.000118154
562	LIX1L	-0.0762639	-0.191238	-0.231231	5.83818	8.64415	0.000584922	0.51042	0.039991	0.0132518	0.0176678
563	LL0XNC01-250H12.3	-0.241217	-0.495246	-0.745414	4.14803	39.0026	6.75e-09	0.0669713	0.000355156	4.35e-06	7.45e-06
564	LMCD1	0.00632697	-0.156721	-0.289946	4.37023	12.6925	5.36e-05	0.975761	0.13292	0.00448458	0.00364226
565	LMNTD2-AS1_1	-0.102755	-0.658138	-0.938905	-0.260226	6.26548	0.0031686	0.889254	0.150759	0.0414177	0.0491257
566	LMNTD2_1	-0.202066	-0.501234	-0.841609	1.90697	18.1304	4.14e-06	0.416416	0.0173194	0.000347642	0.000632503
567	LMX1B	-0.114056	-0.195317	-0.322143	5.81073	13.6802	3.21e-05	0.274369	0.0382815	0.00106242	0.0026451
568	LOC100128276	-0.142979	-0.999778	-0.986828	1.63802	28.3112	1.13e-07	0.66681	0.000260125	0.000344178	5.61e-05
569	LOC100132062	-0.197922	-0.258307	-0.320851	3.5464	8.76075	0.00054179	0.12124	0.0349272	0.00979244	0.0169054
570	LOC100132287	-0.344041	-0.300889	-0.469654	2.8924	11.5362	0.000100761	0.026145	0.0487885	0.00289339	0.00554217
571	LOC100288069	-0.275524	-0.315541	-0.465153	3.78448	10.3196	0.000240091	0.0888557	0.0461359	0.00421867	0.0102122
573	LOC100506258	-0.360298	-0.623481	-0.912104	0.884832	9.06081	0.000469509	0.318936	0.0573684	0.00768828	0.0155032
574	LOC101928344	-0.261712	-0.300936	-0.415553	3.06785	7.9746	0.00091767	0.122491	0.0658732	0.011636	0.0234077
575	LOC101928424	0.11597	0.326647	0.484848	2.30866	7.95968	0.000927126	0.681873	0.108365	0.0135536	0.0235493
576	LOC101929819	-0.464762	-0.501281	-0.716919	1.54252	13.7409	3.12e-05	0.0303269	0.0174295	0.00147061	0.00259758
577	LOC101929823_1	-0.166766	-0.165849	-0.457764	2.32302	7.19766	0.00158493	0.430444	0.425781	0.0113922	0.03256
578	LOC105369358	-0.250964	-0.460087	-0.666406	1.98858	11.5352	0.000100818	0.288182	0.0308934	0.0027368	0.00554217
579	LOC105370324	-0.056649	-0.545945	-0.649187	2.16136	17.4103	5.63e-06	0.863408	0.00642089	0.00191363	0.000775712
580	LOC105370456	-0.0439507	-0.402415	-0.855863	0.651507	7.35046	0.00142539	0.949397	0.294098	0.0196491	0.0302858
581	LOC105372108	-0.532052	-0.882137	-0.984028	-0.739906	6.68136	0.00231399	0.277205	0.0525017	0.0351011	0.0405171
582	LOC105372629	-0.228376	-0.754696	-2.64851	-2.43331	6.51208	0.00262706	0.867507	0.456365	0.0193933	0.043847
584	LOC105373991	-0.0818708	-0.216395	-0.349589	3.78267	10.0049	0.00024689	0.616077	0.0833849	0.00537503	0.0103804
585	LOC105374275	-1.2345	-2.26515	-2.36444	-2.76527	9.00094	0.00046347	0.19342	0.0233666	0.0233579	0.0153805
586	LOC105374376	0.0619434	-0.147962	-0.230243	5.56639	10.4516	0.00019039	0.669046	0.189812	0.0303647	0.00866079
587	LOC105376025	-0.127878	-0.286507	-0.461309	2.01663	7.45509	0.00131851	0.59315	0.133083	0.0140468	0.0291056
588	LOC105376333	-0.376936	-0.522777	-0.542533	1.40249	9.10117	0.000434515	0.0971417	0.0176566	0.0154486	0.014699
589	LOC105377363	-0.039752	-0.168804	-0.380211	2.3008	6.30251	0.00308006	0.893832	0.387817	0.0274224	0.048129
590	LOC105379242_1	0.0159526	-0.275978	-0.32017	3.56686	12.5932	5.65e-05	0.950566	0.0296501	0.0127327	0.00379515
591	LOC105379675	0.0378048	-0.092031	-0.2734	4.05065	7.5434	0.00123871	0.857198	0.568328	0.0326427	0.0280074
592	LOC107984900	-0.0237757	-0.554584	-0.722083	0.890939	8.46207	0.000659946	0.969245	0.0810034	0.0261565	0.0188653
593	LOC107985661	-0.147243	-0.28086	-0.320061	5.63039	19.395	2.47e-06	0.092632	0.00141941	0.000439211	0.000471005
594	LOC107985770	-0.108432	-0.32424	-0.634661	3.84285	19.7307	3.2e-06	0.595936	0.0401806	0.000296399	0.00052514
595	LOC107987043	0.0314001	-0.337705	-0.833215	0.0458184	6.49691	0.00265728	0.965014	0.437623	0.0340849	0.0440549
596	LOC107987398	-0.387377	-0.27457	-0.572336	2.24028	11.595	9.75e-05	0.0340871	0.140913	0.00232862	0.0054806
597	LOC112267861	-0.40026	-0.571965	-0.779136	0.488552	6.69259	0.0022947	0.270156	0.0882846	0.0223626	0.0404392
598	LOC112268202	-0.228942	-0.330501	-0.367689	3.16746	10.3107	0.000205216	0.0999906	0.0139726	0.00719455	0.00911523
600	LOC283299_2	-0.0527867	-0.353475	-0.312562	2.64631	7.50004	0.00127721	0.846706	0.0344839	0.0663823	0.0285431
601	LOC401176	-0.108347	-0.855962	-1.01122	-0.753244	7.90848	0.000960373	0.882614	0.0604235	0.0314365	0.0239731
602	LOC729737	-0.333144	-0.427705	-0.609339	4.72288	26.651	2.9e-07	0.0108774	0.00148562	4.66e-05	0.000112735
604	LONRF1_1	0.0198126	0.143932	0.166721	7.52082	7.72102	0.00109365	0.885593	0.0713425	0.0347383	0.0258067
605	LOX	-0.0311225	-0.177933	-0.517223	3.59223	12.766	6.18e-05	0.919512	0.33281	0.00252071	0.00403379
606	LOXL2	-0.0380771	-0.254579	-0.345931	5.94968	18.7579	3.19e-06	0.80614	0.0102221	0.000869829	0.00052514
607	LOXL4	0.0443228	-0.474042	-0.777612	0.944148	12.7731	5.14e-05	0.92973	0.0801458	0.00564934	0.00361705
608	LPCAT1	0.0374274	0.33517	0.393046	5.45197	21.0879	1.73e-06	0.841131	0.00359172	0.00096517	0.000381568
609	LPCAT1_1	0.0241641	0.312719	0.416578	7.13863	35.4894	1.58e-08	0.877262	0.000886573	3.98e-05	1.25e-05
610	LRP8	-0.000767534	0.197306	0.206913	6.96993	11.8806	8.32e-05	0.997059	0.0240761	0.01768	0.00495655
611	LRRC3	-0.0791955	-0.11681	-0.237756	7.60674	8.47674	0.000653525	0.453624	0.216113	0.0068067	0.0187687
612	LRRC3-DT	0.0128931	-0.591314	-1.00756	-0.0237435	10.7732	0.000156047	0.986022	0.108365	0.00865923	0.00740851
613	LRRC49	0.166799	0.289594	0.433506	2.56593	8.06782	0.00086095	0.409357	0.089894	0.00977524	0.0223633
614	LRRC4B	-0.0826811	-0.367094	-0.591065	1.70597	6.58261	0.00262549	0.844862	0.187281	0.0293367	0.043847
615	LRRC75B	-0.0979895	-0.259195	-0.339958	3.76071	8.96817	0.000473386	0.558475	0.049159	0.010707	0.0155287
616	LRRC8A	0.0129137	0.145566	0.192617	8.1011	7.86343	0.00100022	0.942469	0.110786	0.0296296	0.0245054
617	LRRC8D	0.0694091	0.125798	0.247108	4.27101	6.75708	0.00218731	0.618378	0.272909	0.0170108	0.0393537
620	LSG1	0.0107007	0.164664	0.226807	5.66008	7.43476	0.00140039	0.960905	0.140153	0.0341158	0.0299939
621	LSM10	-0.0067361	0.131625	0.202941	4.88508	7.18287	0.00160193	0.973628	0.214107	0.0393571	0.032679
622	LSM4	0.0596528	0.116811	0.182286	7.64544	6.79564	0.00212571	0.54255	0.150925	0.0180406	0.0385953
623	LSM5	0.111719	0.190568	0.25506	4.98961	9.25327	0.000394275	0.283504	0.0406601	0.00632188	0.0137996
624	LTBP2	-0.102268	-0.384674	-0.414054	2.23476	7.69105	0.00111677	0.69877	0.0420877	0.0310633	0.0261965
625	LTBP3	-0.066251	-0.204014	-0.374416	3.51986	8.19542	0.00078941	0.758794	0.187972	0.0113922	0.0211556
626	LTBP4	-0.0412583	-0.161568	-0.268967	6.07258	11.8697	8.37e-05	0.758159	0.0783836	0.0034175	0.00497145
627	LTV1	0.0703704	0.202765	0.356858	5.35766	13.3133	4.26e-05	0.643331	0.0739213	0.00188289	0.00323034
629	LZTS3	-0.158548	-0.345714	-0.373605	4.21548	13.0436	4.46e-05	0.246234	0.0058604	0.00343083	0.00328074
630	MAFF	0.0505137	0.243958	0.303624	4.13609	7.59567	0.00119396	0.819359	0.0791306	0.0268613	0.0274237
632	MAGEB17	-0.210301	-0.220775	-0.368812	6.9808	15.3228	2.14e-05	0.0397226	0.0303822	0.000715785	0.00201394
634	MAMDC2_1	-0.112829	-0.534881	-0.512106	2.6725	16.579	8.11e-06	0.614011	0.00222896	0.00351886	0.00101818
635	MAN2A2	-0.209319	-0.214432	-0.347689	4.26195	7.45863	0.00137716	0.146553	0.129891	0.012052	0.0298334
637	MAP2	-0.346352	0.372268	1.05627	-1.28503	7.93008	0.000946188	0.688404	0.605107	0.041177	0.0237986
638	MAP3K15	-0.0554648	-0.507826	-0.812928	0.51976	9.83237	0.000274419	0.920507	0.0968935	0.00983854	0.0110017
639	MAP3K6	-0.0377455	-0.234864	-0.320638	3.56133	8.96808	0.000473413	0.863895	0.0757141	0.0151121	0.0155287
640	MAP3K9-DT	-0.0376777	-0.242709	-0.320449	3.85479	9.43642	0.000351126	0.861516	0.0621323	0.0136164	0.0128897
641	MAP4K2	-0.0310596	-0.134845	-0.306036	4.72727	11.5734	9.87e-05	0.854964	0.221623	0.00339747	0.00550091
642	MAPK8IP3	-0.164322	-0.240968	-0.371792	5.06843	11.5479	0.000113022	0.195195	0.0417886	0.00231389	0.00599711
643	MARCHF4	-0.226479	-0.5316	-0.758315	3.08451	26.6032	1.91e-07	0.190678	0.00154114	4.98e-05	8.44e-05
644	MARS2	0.0536903	0.165691	0.367144	3.7555	7.98513	0.000911067	0.824823	0.324941	0.0132285	0.0232691
646	MBP	-0.122467	-0.216642	-0.312463	3.95166	8.83625	0.000515718	0.356381	0.0627059	0.0075071	0.0162451
647	MCAM	0.114794	0.195759	0.26055	5.09144	8.3683	0.000702621	0.311607	0.0518268	0.00963022	0.019685
648	MCCC1	-0.0364331	-0.225475	-0.352519	6.46522	23.659	5.06e-07	0.782776	0.00977067	0.000178496	0.000156457
649	MCF2L2	-0.01531	-0.150873	-0.231669	5.94285	12.0212	7.7e-05	0.922654	0.0691709	0.0051865	0.00470024
650	MCPH1_1	0.0516921	0.362029	0.473195	1.58122	7.12609	0.00166903	0.901954	0.111868	0.0326568	0.0333555
651	ME1	0.0691352	0.26088	0.453088	4.66248	20.2522	1.76e-06	0.674121	0.0262967	0.000288094	0.000382793
652	MEGF10	-0.182454	-0.351585	-0.439447	2.88356	9.69246	0.000299205	0.31295	0.0286087	0.00725468	0.0115971
653	MEGF11_1	-0.408705	-1.1064	-0.865101	-0.353511	9.51278	0.000334681	0.373693	0.00824009	0.0373035	0.0124377
654	MEGF6	-0.214922	-0.397777	-0.580111	5.28036	12.888	0.000686829	0.311545	0.054131	0.0102379	0.0194691
655	MELTF	-0.112752	-0.508566	-0.385727	2.07293	8.19244	0.000791004	0.699245	0.0155528	0.071991	0.0211556
657	MIR1244-2	0.111822	0.105991	0.243163	6.91731	8.99755	0.000464485	0.232672	0.262238	0.00496664	0.0153885
658	MIR1244-3	0.452563	0.609398	0.614855	1.0609	6.41717	0.00282252	0.153899	0.0373035	0.038037	0.0456503
659	MIR210HG	0.132098	-0.536549	-0.70044	1.22654	12.8361	4.97e-05	0.731925	0.0564233	0.0151754	0.0035333
660	MLLT3	-0.0366694	-0.187241	-0.318922	4.6789	14.1037	2.6e-05	0.814656	0.0602432	0.00182667	0.00230143
661	MME	0.0414265	-0.31575	-0.50623	3.91138	23.4746	5.4e-07	0.851811	0.0190424	0.000508365	0.000162289
662	MMP15	0.0422528	0.178676	0.212582	8.64659	9.32998	0.00038202	0.739571	0.0408173	0.0146487	0.0135186
663	MOBP	0.220805	0.209832	0.420507	4.12206	7.7209	0.00161822	0.211542	0.236185	0.0117538	0.0327815
664	MOV10	-0.0387537	-0.13843	-0.228092	5.50776	7.36099	0.00140977	0.795826	0.179064	0.0186346	0.0301151
665	MPV17L2	-0.0162943	0.223666	0.316535	5.37465	14.1771	2.94e-05	0.943148	0.0492541	0.00552145	0.00251281
666	MRAP2	-0.0876179	-0.21825	-0.540265	1.67781	7.71567	0.00109774	0.779975	0.354815	0.0119129	0.0258725
667	MRC2	-0.0988922	-0.253971	-0.265572	6.81185	9.69204	0.000453953	0.443594	0.0203333	0.0156112	0.0151662
668	MROH1	-0.124453	-0.225061	-0.306014	4.51626	9.21873	0.000403042	0.32946	0.0452419	0.00702545	0.0140062
669	MRPL1	0.101831	0.179476	0.343126	4.21438	7.72699	0.00108911	0.558068	0.218591	0.0108508	0.0257609
670	MRPL12	0.0204284	0.108944	0.204249	6.42621	8.97026	0.000472746	0.884993	0.209721	0.0113922	0.0155287
671	MRPL15	0.0452109	0.116659	0.223763	5.69457	6.94169	0.00190899	0.749322	0.268837	0.0190388	0.0362482
672	MRPL3	0.0388767	0.112596	0.181662	6.76031	7.23503	0.00154286	0.728368	0.169729	0.0185153	0.0319271
673	MRPL36	0.0614353	0.176	0.264948	4.08232	6.55415	0.00254516	0.721756	0.159499	0.025941	0.0430593
674	MRPL52	0.0530107	0.0723695	0.226339	5.47034	6.8452	0.00204931	0.697246	0.554792	0.0182967	0.0378312
675	MRPL54	0.210554	0.165276	0.307133	4.46691	6.55861	0.0025709	0.118097	0.241959	0.0172342	0.0433472
676	MRPS11	0.0470903	0.131448	0.237262	4.72035	7.08428	0.00172041	0.75394	0.230393	0.0183443	0.0338705
677	MRPS23	0.03123	0.14131	0.249169	5.76068	9.62748	0.000311537	0.840673	0.155151	0.00853872	0.0118462
678	MRPS26	0.038251	0.0907917	0.18573	5.74236	6.5109	0.00262939	0.750883	0.324941	0.022629	0.0438489
679	MRPS30-DT	0.371645	1.8031	1.76862	-2.48647	7.61132	0.0011809	0.829358	0.0351384	0.043857	0.0272184
680	MRTO4	-0.0190898	0.190609	0.366475	5.81666	19.0791	3.69e-06	0.927189	0.0830079	0.00116703	0.000581022
681	MST1P2	0.0281937	-0.4178	-0.694271	0.64958	7.10053	0.00170024	0.963444	0.221623	0.0360669	0.0336988
682	MSX1	0.285776	0.825081	1.28067	0.559053	18.4232	3.67e-06	0.552421	0.0188977	0.000408976	0.000581022
684	MTUS1	-0.0631667	-0.358915	-0.359915	4.26265	15.0381	1.65e-05	0.726462	0.00474171	0.00489562	0.00168542
687	MXRA5	-0.404152	-0.731941	-1.1842	6.50487	123.155	1.34e-11	0.00165681	5.92e-06	4.69e-08	6.65e-08
688	MYH8	-0.134075	-0.384256	-0.734379	0.850546	8.35944	0.000706806	0.727827	0.179424	0.00984979	0.0197337
689	MYO15B	-0.248591	-0.647186	-0.726312	2.66486	18.7461	3.93e-06	0.257823	0.00197976	0.000873216	0.000609664
690	MYO3A	-0.00299969	-0.199356	-0.317422	3.81463	9.5494	0.000327094	0.992282	0.131873	0.0135504	0.0122707
691	MYOCD	-0.0567743	-0.161827	-0.379557	4.75728	8.18949	0.00144569	0.807065	0.342039	0.0158626	0.0305209
692	MYOF	-0.16275	-0.0611562	-0.246891	4.22577	6.96359	0.00187861	0.144822	0.672897	0.0202727	0.0360181
693	MYRF	-0.108991	-0.117343	-0.260316	4.62234	7.58717	0.00120111	0.334755	0.28426	0.0094713	0.0275544
694	MZF1	-0.253401	-0.37162	-0.525354	3.52572	18.747	3.21e-06	0.0576488	0.00513637	0.000260125	0.00052514
695	NAA15	0.08331	0.212352	0.252814	6.85064	11.9426	8.04e-05	0.422382	0.0143505	0.0039309	0.00485254
696	NAA50	0.0921636	0.184365	0.211864	7.12057	8.84994	0.000511139	0.330596	0.0268342	0.0110429	0.0162297
697	NAT8L	0.0495849	0.29335	0.314104	3.38852	8.35098	0.000710827	0.835896	0.0413076	0.0296296	0.0198123
698	NBPF3	0.0139857	-0.11097	-0.246228	4.70702	10.4864	0.000184791	0.941059	0.287748	0.00975023	0.00844974
699	NCBP2	0.100428	0.158166	0.178987	6.55784	6.5027	0.00264571	0.259821	0.052072	0.0272053	0.0439365
700	NCOA5	-0.0197136	0.147386	0.190391	6.31494	8.59518	0.000604139	0.907437	0.122579	0.0390131	0.0179999
701	NCR1_10	-0.0659976	-0.397499	-0.511603	2.83365	15.9215	1.09e-05	0.780105	0.0115812	0.00185512	0.00125194
702	NDRG1	-0.0754451	-0.229053	-0.473452	3.91698	15.7764	1.17e-05	0.6782	0.0861485	0.000733575	0.00131554
703	NDUFA4	0.0579071	0.0764289	0.239713	6.81588	10.367	0.000198408	0.593919	0.44444	0.00412825	0.00892838
704	NDUFA4L2	-0.501243	-0.17764	-1.90893	0.181953	13.0648	0.000153311	0.388899	0.807177	0.00322249	0.00731361
705	NDUFAF4	0.0558614	0.274981	0.392651	4.46328	12.3912	7.5e-05	0.791283	0.0434384	0.0042608	0.00465268
706	NDUFAF8	0.0260337	0.138432	0.330364	4.10487	12.2947	6.63e-05	0.896335	0.254818	0.00313144	0.00421863
707	NDUFS6	0.103539	0.140451	0.217333	6.21301	6.85783	0.00203032	0.300363	0.128669	0.0144188	0.0375156
708	NEIL1	-0.0463319	-0.140019	-0.516584	2.26203	9.99789	0.000247951	0.880598	0.52952	0.00542207	0.0104029
709	NEURL1B	-0.00710519	-0.284286	-0.42745	2.46448	9.906	0.000262284	0.984149	0.0975924	0.0127385	0.010732
710	NEXMIF	-0.138737	-0.304146	-0.544143	2.36151	8.62569	0.000592084	0.590159	0.141314	0.00789396	0.0178029
711	NFATC4_1	0.0238859	-0.152774	-0.332033	3.70491	7.39369	0.0013773	0.936114	0.382716	0.0303647	0.0298334
712	NFU1	-0.16215	-0.444162	-0.469536	5.15815	44.4914	2.03e-09	0.0676269	1.22e-05	6.62e-06	3.66e-06
713	NFYA	0.0436959	0.139918	0.185376	5.9567	7.63142	0.00116436	0.698023	0.0840598	0.0196854	0.0270349
714	NIBAN1	-0.0366581	-0.209051	-0.346803	4.07195	11.5571	9.96e-05	0.852875	0.0851534	0.00440525	0.00551258
715	NIFK	0.0278686	0.273788	0.392446	5.50431	18.8052	4.44e-06	0.890344	0.0167356	0.00108204	0.000662658
716	NIP7	0.0938551	0.261108	0.350158	5.39722	14.216	2.47e-05	0.485724	0.0156314	0.00164511	0.0022299
717	NLGN2_1	-0.137904	-0.18947	-0.269614	6.95113	10.2864	0.000208231	0.15333	0.0389958	0.0036269	0.00920344
718	NLGN4X	-0.0685557	-0.205531	-0.334606	6.19119	17.0268	6.65e-06	0.559861	0.0258214	0.00059643	0.000879801
719	NME1	0.0413136	0.173266	0.321328	5.34438	17.981	4.41e-06	0.753817	0.0518314	0.00056533	0.000662658
720	NMRK1	-0.127661	-0.249267	-0.354987	3.58264	9.56561	0.000323797	0.391027	0.0507102	0.00586441	0.0121931
721	NOC3L	0.145867	0.313221	0.320602	4.49283	10.1051	0.000232294	0.298226	0.0113922	0.0100662	0.00995651
722	NOL11	0.0319577	0.130758	0.205947	5.92776	6.50572	0.00263968	0.837408	0.199721	0.0305972	0.0439212
723	NOLC1	0.0391274	0.172135	0.237807	7.75198	10.7524	0.000157957	0.76594	0.0516404	0.0070227	0.00748129
724	NOM1	0.0374465	0.130716	0.261748	4.86138	7.26423	0.00151083	0.838939	0.295136	0.0186346	0.0315273
725	NOP56	0.0575885	0.219483	0.312992	7.42401	10.2128	0.000650849	0.737253	0.0793852	0.0139442	0.0187461
726	NOP58	-6.54e-05	0.193842	0.292013	6.3069	17.0815	6.49e-06	0.999916	0.0335053	0.00176057	0.000864755
728	NPAP1	-0.197324	-0.436513	-0.537402	3.35149	17.1911	6.19e-06	0.221301	0.00385593	0.000745115	0.0008356
730	NPM3	0.103265	0.107468	0.200397	6.27687	7.37983	0.00139097	0.221615	0.198141	0.0102379	0.0299531
731	NPR2	-0.0502909	-0.176027	-0.233353	4.60536	6.69344	0.00229326	0.749657	0.110943	0.0306229	0.0404392
732	NPTXR	-0.0908272	-0.283755	-0.502863	1.65861	7.77966	0.00104991	0.754768	0.175878	0.01347	0.0252552
733	NQO1	0.0184953	0.299838	0.517695	7.72955	60.6677	1.09e-10	0.902358	0.000575416	9.15e-07	3.6e-07
734	NR3C1	-0.010699	-0.175399	-0.238477	4.44136	7.29738	0.00147535	0.961906	0.13385	0.0355369	0.031048
735	NRBP2	-0.18037	-0.331841	-0.470377	3.49099	11.3629	0.000111116	0.293831	0.0305818	0.00294245	0.00592769
736	NREP	-0.0464167	-0.140867	-0.192542	6.98625	7.03628	0.00178152	0.698619	0.108353	0.0240761	0.0346951
737	NRG4	-0.0900152	-0.594767	-0.723698	0.438515	8.30244	0.000734391	0.858581	0.0581727	0.0248198	0.0201814
738	NRN1L	-0.062731	0.355649	0.760887	1.59081	18.1501	4.11e-06	0.882417	0.139322	0.00112326	0.000632176
740	NSDHL	0.0624619	0.154473	0.248179	6.91437	11.9387	8.05e-05	0.544779	0.0590367	0.00256219	0.00485254
741	NSUN2	0.071987	0.163554	0.211495	7.28789	8.50342	0.000642028	0.484628	0.0515587	0.0113922	0.0186545
742	NSUN7	-0.141071	-0.334856	-0.457276	2.74807	12.0291	7.66e-05	0.425401	0.0243823	0.0029279	0.00470024
743	NT5DC3	-0.225364	-0.1105	-0.275431	4.33152	6.60293	0.00245368	0.0739842	0.457281	0.0268662	0.0421587
744	NTN1	-0.0282994	-0.0852403	-0.15598	7.78459	6.4587	0.00273511	0.792126	0.267073	0.0257371	0.0449323
745	NTN4	-0.0152494	-0.162692	-0.200567	5.45846	7.5626	0.00122206	0.935325	0.0940341	0.0356874	0.027748
747	NTS	0.09772	0.573508	0.95032	2.17792	40.4124	4.89e-09	0.721894	0.00190139	5.95e-06	6.07e-06
748	NUDT19	-0.066762	-0.233626	-0.350739	4.0227	9.92526	0.000259205	0.714356	0.0716766	0.00706958	0.0106721
749	NUP153	-0.00301823	0.141063	0.170009	7.12512	9.7546	0.000287908	0.98535	0.064715	0.0245924	0.0112916
751	NXPE3	-0.0242267	0.180156	0.372994	4.58759	18.0215	4.34e-06	0.907478	0.120833	0.00126984	0.000657076
752	NXPH4	-0.316285	-0.293234	-0.592431	2.99444	12.7128	5.3e-05	0.0722421	0.0949955	0.0012398	0.00364226
753	OBSL1	-0.0436427	-0.160422	-0.307626	7.29987	18.8863	3.03e-06	0.703121	0.0487055	0.000356826	0.00052514
754	ODAD2	0.00824054	-0.198257	-0.364592	4.23222	16.89	7.06e-06	0.970324	0.0720416	0.00137416	0.000910031
755	ODC1	0.04155	0.145972	0.260517	8.49938	14.6409	2e-05	0.711986	0.0678536	0.00137896	0.00191348
756	OLMALINC	0.00585036	-0.140406	-0.286933	4.28789	6.3923	0.00304894	0.984204	0.381115	0.0410107	0.0478309
757	OPLAH	-0.00299376	-0.176054	-0.283324	5.16633	11.4907	0.000103374	0.990629	0.0989729	0.00709205	0.00562043
758	OPRL1_1	-0.0205346	-0.351367	-0.679739	1.40909	11.8489	8.46e-05	0.962873	0.132356	0.00413622	0.00499891
759	OPTN	-0.0376778	-0.25809	-0.318995	5.29061	18.7321	3.23e-06	0.794018	0.00594915	0.00110823	0.00052514
760	OSBPL3	0.139213	0.403954	0.450077	5.2653	21.4287	1.9e-06	0.307299	0.00137416	0.000540099	0.000396092
761	OSGIN2	0.0732652	0.195209	0.197236	4.79076	6.75435	0.00219175	0.552192	0.0419525	0.0406617	0.0393978
762	OXTR	-0.0869289	-0.295059	-0.41072	3.96141	14.2086	2.47e-05	0.600886	0.0198449	0.00182667	0.0022299
763	P4HA1	-0.00183994	-0.176011	-0.258499	7.46863	15.3319	1.44e-05	0.993133	0.0383972	0.00272434	0.00149892
764	P4HA2	-0.0989197	-0.378371	-0.582973	4.80691	35.5774	1.54e-08	0.469763	0.00119952	1.05e-05	1.25e-05
765	PA2G4	0.0242915	0.0886143	0.20033	7.40992	8.23388	0.000769136	0.857659	0.335982	0.0132994	0.0208803
766	PABPC1L	-0.219759	-0.278887	-0.600934	3.55503	14.275	2.95e-05	0.221074	0.0991256	0.000791176	0.00251281
767	PACSIN1	-0.0604323	-0.291435	-0.528881	4.09565	22.5828	7.39e-07	0.743859	0.0213564	0.000151541	0.000207809
768	PADI2	-0.238907	-0.705551	-0.955523	1.57563	21.7196	1.01e-06	0.357588	0.0027368	0.000229898	0.000260679
769	PAK1IP1_1	0.0485743	0.22767	0.388724	4.44611	12.4168	6.49e-05	0.816399	0.0868269	0.00320774	0.00414971
770	PALLD	-0.102801	-0.22661	-0.317731	6.12096	19.8529	2.06e-06	0.242041	0.00513637	0.000244399	0.000416825
771	PAM	-0.102963	-0.273325	-0.442192	5.35465	31.1898	4.91e-08	0.298981	0.00241416	1.57e-05	2.74e-05
772	PAN2	-0.0117712	-0.159584	-0.260707	4.99812	10.6155	0.000171192	0.953016	0.112857	0.00824009	0.00793763
773	PANX1	0.0619454	0.205533	0.241788	5.99567	13.3208	3.86e-05	0.550709	0.0113922	0.00324859	0.00302708
774	PAPSS2	-0.099748	-0.241979	-0.288689	4.21107	9.60899	0.000315147	0.452502	0.0277306	0.00950818	0.0119581
775	PARP14	-0.0587365	-0.368713	-0.446819	2.528	8.58466	0.000608354	0.851786	0.0556748	0.0216239	0.0179999
776	PARVB	-0.108085	-0.310652	-0.332699	3.59205	7.23863	0.00153887	0.589049	0.0442555	0.0323985	0.0318778
777	PBXIP1	0.00378934	-0.213097	-0.261785	6.04413	11.6358	0.000112814	0.987054	0.0443612	0.0136517	0.00599711
778	PCDH10	-0.0621878	-0.14161	-0.2301	8.17745	12.2772	6.7e-05	0.493313	0.0551035	0.00209545	0.00424513
779	PCED1A	-0.146815	-0.292834	-0.400703	3.67215	9.09767	0.000435491	0.399852	0.0489522	0.0079684	0.014699
780	PCSK4	-0.234255	-0.473227	-0.603516	2.19963	10.828	0.000151132	0.314173	0.0223205	0.00483438	0.00726201
781	PCSK6	-0.20847	-0.428413	-0.585326	2.33773	15.4072	1.39e-05	0.249351	0.00998204	0.000942393	0.00147012
782	PCSK9	-0.10654	-0.239433	-0.310614	7.66953	21.0086	1.32e-06	0.203597	0.00253544	0.000214691	0.000319094
783	PDCD4	0.0146017	-0.211553	-0.296892	5.05539	12.4428	6.12e-05	0.948763	0.0608036	0.00868705	0.00401054
784	PDE10A	-0.129272	-0.220703	-0.413576	3.80703	10.9103	0.000144064	0.413867	0.106931	0.00256219	0.00704009
785	PDE4C	-0.163966	-0.47961	-1.33548	0.689459	20.9139	1.37e-06	0.674672	0.103615	0.000123329	0.000322871
786	PDE4DIP	-0.0672115	-0.23779	-0.412976	5.56552	26.0437	2.29e-07	0.569447	0.0100037	6.14e-05	9.87e-05
787	PDE4DIPP2	-0.0777774	-0.26803	-0.310644	3.08301	6.94054	0.00191059	0.702693	0.0668526	0.0339275	0.0362482
790	PDGFRA	0.194667	0.472482	0.509167	4.69235	36.1255	1.35e-08	0.0658732	4.13e-05	1.57e-05	1.21e-05
791	PDGFRB	-0.184156	-0.469017	-0.552226	3.15279	21.5309	1.08e-06	0.226298	0.00132473	0.00029701	0.00027244
792	PDLIM2	-0.0382232	-0.194778	-0.236739	4.48941	6.37525	0.00291385	0.842446	0.107369	0.046016	0.0464206
793	PDP1	-0.0210476	-0.139956	-0.177142	5.47786	6.25002	0.00320639	0.894533	0.133053	0.0499885	0.0494072
794	PEG10	0.0733434	0.182299	0.182279	7.79929	8.02722	0.000885171	0.455864	0.0250536	0.0251971	0.0228429
795	PEPD	0.0280653	0.130823	0.20208	6.52337	8.49747	0.000644575	0.835342	0.127915	0.0143901	0.0186625
796	PFKL	-0.0433034	-0.144254	-0.207254	8.19621	8.18357	0.00079577	0.722951	0.0980469	0.0146487	0.021218
797	PFKP	-0.0755131	-0.140336	-0.211004	6.27269	6.59499	0.00246832	0.501796	0.137255	0.019874	0.0422639
798	PGAM5	0.0087194	0.13917	0.211401	6.56415	9.33921	0.000373347	0.960905	0.123194	0.0149011	0.0133732
799	PGGHG	-0.108993	-0.303312	-0.498338	5.22606	9.14344	0.00289787	0.677637	0.15755	0.0274224	0.0463574
800	PGM1	-0.0446505	-0.221598	-0.372168	7.43261	24.7027	3.55e-07	0.724466	0.0119836	0.000106076	0.000121481
802	PGPEP1	-0.235486	-0.25991	-0.380774	3.45647	8.50599	0.000640931	0.109647	0.0698005	0.00835316	0.01865
803	PHF20L1	-0.0151114	0.169696	0.225141	5.66747	12.3311	6.5e-05	0.930784	0.0558119	0.0108351	0.00414971
804	PHF21A	0.0365995	-0.103205	-0.18863	5.14125	8.13164	0.000824323	0.79433	0.312835	0.0397472	0.0217536
805	PHF5A	-0.0134081	0.047047	0.20214	5.54606	8.18248	0.000796359	0.940922	0.711494	0.0237107	0.021218
806	PHYKPL	-0.0664236	-0.297987	-0.380824	4.11227	16.249	9.4e-06	0.674925	0.00983854	0.00147061	0.00113764
807	PIEZO1	-0.149384	-0.356955	-0.533062	6.25451	53.7094	3.48e-10	0.0709404	7.45e-05	6.58e-07	6.91e-07
808	PIEZO2	-0.193447	-0.17105	-0.281295	5.3237	9.27499	0.000388867	0.0568367	0.095824	0.00552145	0.0136344
809	PIGW_1	0.0131625	0.106412	0.271299	4.44426	7.04104	0.00177536	0.958463	0.47491	0.0256554	0.0346951
810	PIK3IP1	0.0923759	-0.247331	-0.535139	1.59424	8.39159	0.00069175	0.796087	0.360092	0.0287546	0.019472
811	PIM3	-0.00885036	0.160385	0.266021	6.47688	17.2247	6.1e-06	0.958888	0.0539439	0.00170797	0.000829136
812	PIP5K1B	-0.142354	-0.181984	-0.372842	3.09468	7.00357	0.00182452	0.416057	0.256896	0.0127385	0.0352213
813	PITX2	-0.0880573	-0.121837	-0.228867	5.86248	7.51963	0.00125966	0.398822	0.199532	0.0102738	0.0282295
814	PKD1	-0.28485	-0.0605119	-0.177361	5.65104	9.83788	0.00027349	0.00613237	0.667928	0.0934618	0.0110017
815	PKD1_1	-0.237039	-0.0246668	-0.154424	4.69131	6.28214	0.00312844	0.0384248	0.904453	0.205841	0.0486932
816	PKD1P3-NPIPA1	-0.289211	-0.0771604	-0.123414	4.29963	6.76356	0.00217682	0.0157585	0.62339	0.369672	0.0392361
817	PKHD1L1	-0.270687	-0.465398	-0.773267	1.28836	7.51203	0.00139162	0.445803	0.130904	0.0131325	0.0299531
818	PKN3	-0.113455	-0.254439	-0.263986	5.66291	10.4637	0.000187299	0.318936	0.0116539	0.00946249	0.00854471
819	PLA2G7	-0.164261	-0.280754	-0.698934	0.777379	7.16832	0.00161884	0.64873	0.35325	0.012981	0.0327815
820	PLAAT3	0.10844	0.184007	0.424225	3.25078	8.99215	0.000466108	0.60278	0.289782	0.0063525	0.0154165
821	PLCD1	-0.0793723	-0.32007	-0.469281	5.61586	27.6221	1.45e-07	0.550686	0.00264535	6.53e-05	6.57e-05
822	PLCE1	-0.147241	-0.304659	-0.467652	5.17476	22.8023	6.84e-07	0.203893	0.00504319	9.03e-05	0.000196616
823	PLCXD1	-0.0669274	-0.101633	-0.247531	6.3071	10.9994	0.000136818	0.50424	0.248465	0.00254193	0.00676186
824	PLCXD1_1	-0.0335748	-0.0996559	-0.173829	6.9936	6.34027	0.00299253	0.777348	0.244152	0.0269688	0.0472824
825	PLD2	-0.0519298	-0.159244	-0.237693	6.00111	6.65558	0.00262239	0.737151	0.156697	0.027629	0.0438427
827	PLD5	-0.328144	-0.552008	-0.787521	1.67921	15.482	1.34e-05	0.147092	0.0108508	0.000785543	0.00143488
828	PLEK2	-0.172921	-0.74116	-1.06318	-0.432102	8.43058	0.000673954	0.772585	0.0763831	0.0151754	0.0192164
829	PLEKHG4	-0.0844435	-0.433011	-0.690723	3.92839	26.3971	3.83e-07	0.696862	0.00639421	0.00011392	0.000128911
830	PLEKHH1	-0.0117099	-0.128015	-0.262387	4.84081	7.76206	0.00106283	0.959226	0.302667	0.0188723	0.0254079
831	PLPP1	-0.150397	-0.268802	-0.420916	5.20228	25.9248	2.38e-07	0.104161	0.00311764	3.82e-05	0.000100358
832	PLPP4	-0.15845	-0.231407	-0.274159	3.40039	6.28578	0.00311974	0.251367	0.0677245	0.0303423	0.0485959
834	PLXNA3	-0.199846	-0.184651	-0.301515	5.63751	11.8623	8.4e-05	0.0358245	0.0523623	0.00192486	0.00497683
835	PLXND1	-0.0853639	-0.212526	-0.254967	4.88043	8.30488	0.00073319	0.512423	0.042375	0.0151754	0.0201814
836	PMEL	0.418732	0.754648	1.16712	2.23346	31.2657	6.92e-08	0.0948947	0.00181444	1.37e-05	3.71e-05
837	PNKP	-0.0900218	-0.205153	-0.202269	5.08082	7.0295	0.00179034	0.437494	0.033761	0.0372141	0.0347645
838	PNMA8B	-0.0398288	-0.258133	-0.379224	2.47952	7.53597	0.00124521	0.890344	0.131106	0.02403	0.0280809
839	PNO1	0.0908565	0.330035	0.431563	5.03293	16.0602	2.06e-05	0.598793	0.0133898	0.00185512	0.00194239
840	PNP	-0.0401378	0.117671	0.201813	5.87753	8.04752	0.000872969	0.797071	0.291138	0.0444214	0.0225574
841	PNPT1	0.0719318	0.155378	0.221767	5.47819	8.53087	0.000630428	0.50059	0.0723472	0.00977524	0.0183983
842	PNRC2	0.118095	0.146749	0.202006	6.75862	8.83698	0.000515473	0.12408	0.0477828	0.0063525	0.0162451
844	PODXL2	-0.0453401	-0.135138	-0.238405	4.39	6.55993	0.00253412	0.773589	0.233932	0.0238634	0.0430563
846	POLB	0.159615	0.22909	0.236842	5.34094	7.26208	0.00151316	0.149913	0.0287556	0.0243444	0.0315428
848	POLR1A	-0.0590798	0.180597	0.176176	6.57093	13.8865	2.9e-05	0.5933	0.0321129	0.037109	0.00249797
849	POLR1B	0.00737184	0.279328	0.321314	5.2039	11.42	0.000217688	0.978535	0.0390887	0.0182365	0.00947374
850	POLR1F	0.0570688	0.199906	0.210789	4.85347	6.98183	0.00185373	0.692527	0.0513256	0.0396813	0.0356811
851	POLR2K	0.143898	0.136125	0.229701	4.84858	6.40339	0.0028522	0.161843	0.188727	0.0173686	0.0460005
852	POLR3A	0.045614	0.155722	0.17186	6.60792	7.04026	0.00177637	0.689687	0.0574539	0.0351384	0.0346951
853	POLR3B	0.0858896	0.22588	0.226555	5.01906	8.05716	0.000867235	0.496882	0.0256554	0.0257304	0.0224677
854	POLR3E	0.10965	0.230206	0.366345	3.63577	10.3044	0.000205994	0.491396	0.0729528	0.00408868	0.00912487
855	POLR3H	-0.0209913	0.133138	0.218529	5.53008	8.85552	0.000509284	0.907551	0.204989	0.0258084	0.0161967
857	POMC	-0.133778	-0.335164	-0.464523	4.19062	25.5634	2.67e-07	0.238426	0.00173842	7.17e-05	0.000108227
858	POP7	0.0506032	0.137583	0.261332	5.42966	7.79011	0.00104232	0.746755	0.232645	0.0134816	0.0252552
859	PORCN	-0.1492	-0.244987	-0.293505	4.47607	7.82602	0.00101668	0.259724	0.0413212	0.0150416	0.0248168
860	POU5F1_5	0.0968377	0.181835	0.328339	5.45076	11.5123	0.000102123	0.453566	0.0944853	0.00234842	0.00557034
861	POU5F1_6	0.135755	0.127197	0.279322	6.68888	7.08191	0.00255288	0.277598	0.316048	0.015838	0.0431533
862	POU5F1B	0.113445	0.232798	0.297752	5.45198	14.289	2.37e-05	0.252871	0.00975023	0.00133196	0.00218791
863	PPAT	0.0500747	0.163348	0.204134	6.16233	9.48368	0.000340846	0.644038	0.0407688	0.0107906	0.0126196
864	PPFIA4	-0.381953	-0.737555	-1.28552	2.17624	43.6779	2.4e-09	0.0549021	0.000498141	1.72e-06	3.67e-06
865	PPFIBP2	-0.0570666	-0.248882	-0.307534	5.15592	13.1276	4.26e-05	0.698023	0.0170673	0.00376532	0.00323034
866	PPID	0.103266	0.207464	0.209816	5.29405	7.09535	0.00170664	0.355784	0.0318049	0.0304734	0.0337669
867	PPIL1	0.0812585	0.165316	0.29263	6.02583	12.9558	4.66e-05	0.457599	0.0694625	0.00152807	0.00337851
868	PPM1K	-0.0793165	-0.256343	-0.286693	5.79068	12.4482	6.11e-05	0.532975	0.0112983	0.00502182	0.00401054
869	PPM1M	-0.145479	-0.247545	-0.451268	2.60617	7.96269	0.000925206	0.485811	0.164835	0.00944827	0.0235394
870	PPP1R13L	-0.129111	-0.160529	-0.32166	5.03825	9.89438	0.000264159	0.279161	0.154609	0.00335026	0.0107752
873	PPT1	0.125046	0.0989442	0.189731	7.01985	7.1503	0.00164006	0.111638	0.231086	0.0127327	0.0330224
874	PRAG1	-0.13933	-0.172068	-0.305459	5.0989	12.6978	5.34e-05	0.142964	0.0588135	0.00123194	0.00364226
875	PRAG1_1	-0.104161	-0.150816	-0.280413	6.72503	13.3981	3.71e-05	0.243222	0.0678536	0.000986399	0.00295844
876	PRELID2	0.0666913	-0.356163	-0.64468	1.9413	16.9137	6.99e-06	0.829358	0.072349	0.00192486	0.000910031
877	PRIMPOL	-0.0103323	-0.0294275	-0.383119	2.16265	6.43216	0.00279064	0.9772	0.931346	0.0347383	0.0454681
878	PRKAB1	0.0607055	0.183652	0.247205	4.74441	6.79287	0.00213008	0.702625	0.109246	0.0267049	0.0386052
879	PRKCH	0.10217	-0.329841	-0.472364	2.61277	16.205	9.59e-06	0.646632	0.0507189	0.00599821	0.00115353
880	PRKCQ	-0.0271567	-0.282963	-0.25842	4.68901	14.9259	1.74e-05	0.87244	0.00451078	0.00965788	0.00172345
881	PRLR	-0.182242	-0.282572	-0.632047	2.02151	13.1418	4.23e-05	0.385106	0.127474	0.00109334	0.00323034
882	PROB1	-0.0803431	0.138906	0.280173	3.93388	11.1655	0.000124352	0.623962	0.303139	0.0196854	0.00639703
883	PRSS2_1	0.114064	0.144753	0.255077	7.18002	8.67988	0.000573237	0.259724	0.130238	0.00567206	0.017421
884	PRSS35	-0.0737477	-0.444682	-0.547464	1.78567	7.17179	0.00169075	0.860089	0.0851481	0.0360742	0.0336539
885	PRX	-0.0150623	-0.191991	-0.325383	3.45596	6.78914	0.00213596	0.960581	0.237394	0.0320555	0.0386754
886	PSMA5	0.0397696	0.117876	0.219088	6.90516	10.0492	0.000240317	0.727514	0.156279	0.00559518	0.0102122
887	PSMA7	0.00489429	0.056061	0.180732	8.36397	6.82106	0.00208614	0.977354	0.612909	0.0308934	0.0382973
888	PSMB3	0.259681	0.321551	0.512633	1.84657	6.63158	0.00240161	0.281921	0.151643	0.0154757	0.0414074
889	PSMB6	0.0166877	0.0607963	0.176235	7.08196	7.52754	0.00125264	0.90312	0.516928	0.0186076	0.0281844
890	PSMD1	0.0181257	0.0679048	0.165249	8.2587	7.29479	0.00147809	0.883939	0.422889	0.0200252	0.0310728
891	PSMD11	-0.0188885	0.0802481	0.155895	7.85823	6.91483	0.00194696	0.892504	0.382697	0.0492793	0.0366196
892	PSMD3	0.0129736	0.0760641	0.168764	8.34649	6.68377	0.00230984	0.931975	0.404357	0.0291944	0.0404936
893	PSMD8	0.0149948	0.0760253	0.157567	7.59838	6.55538	0.00254282	0.911224	0.362892	0.0296937	0.0430593
894	PSME3	0.0575102	0.154454	0.180548	7.75469	6.65125	0.00236656	0.603882	0.0699146	0.0321177	0.041017
895	PTMA	0.12221	0.163812	0.242315	9.65178	9.05059	0.00047744	0.188265	0.0622528	0.00554591	0.0155836
896	PTP4A1	0.0219437	0.171981	0.220339	6.23665	9.55286	0.000326388	0.891908	0.0609689	0.0151754	0.0122674
897	PTPN6	-0.0965726	-0.227212	-0.325512	3.92862	8.58425	0.000608522	0.540956	0.071991	0.0102164	0.0179999
898	PTPRD	-0.0498864	-0.134113	-0.201276	5.81504	6.55849	0.00253687	0.6904	0.154274	0.0253869	0.0430593
899	PTPRM	-0.0322332	-0.1095	-0.272152	6.04999	11.7873	8.76e-05	0.822626	0.268351	0.00294629	0.00509797
900	PTPRU	-0.00971017	-0.145526	-0.211832	6.05348	6.36776	0.00322805	0.96339	0.200497	0.0488423	0.0495826
901	PTS	0.0521421	0.168987	0.273661	4.41758	7.03347	0.00178518	0.773192	0.182345	0.0213192	0.0346982
902	PUS7	0.0409132	0.165042	0.228815	5.64365	6.44683	0.00292749	0.811842	0.146867	0.0356889	0.0465226
903	PYGL	0.0155974	-0.235196	-0.411624	5.35831	23.9027	4.66e-07	0.941284	0.026145	0.00029701	0.00015146
904	QTRT2	0.012243	0.193791	0.294359	5.14618	12.7358	5.24e-05	0.954793	0.063921	0.00469436	0.00364226
905	R3HDM2	-0.0745307	-0.184167	-0.214238	5.50107	6.26866	0.00316089	0.570424	0.0752264	0.0372	0.0490445
907	RAD54L	-0.0410701	-0.199873	-0.237892	4.9196	6.83677	0.00206208	0.822448	0.0866337	0.0392958	0.0379611
908	RAI1	-0.166509	-0.199522	-0.226382	5.4233	9.43229	0.00035204	0.0573216	0.0209812	0.0095937	0.0128897
909	RALA	0.0944814	0.15785	0.214198	6.45462	6.44001	0.00277408	0.388428	0.0992548	0.0216195	0.0452356
910	RANBP1	0.11083	0.166364	0.225432	7.65736	8.4991	0.000643877	0.229228	0.0512683	0.00809268	0.0186625
911	RAP1GAP2	0.00687259	-0.238231	-0.327541	4.75923	13.7851	3.05e-05	0.976964	0.0399158	0.00537503	0.0025727
912	RAPGEF2	-0.00609602	0.148959	0.197113	6.7172	10.8069	0.000153006	0.970808	0.0699146	0.0149979	0.00731361
913	RASGRP1	-0.0785522	-0.297036	-0.348987	3.61978	9.83906	0.000273293	0.67848	0.0303502	0.0118782	0.0110017
914	RBM19	-0.0113055	0.126842	0.210341	5.55264	8.91079	0.000491314	0.952254	0.195853	0.0213876	0.0158663
915	RBM24	0.000620514	-0.181808	-0.266073	4.68378	10.7364	0.000159448	0.998023	0.0857757	0.0112291	0.00749822
916	RCC2_1	-0.0231406	0.068705	0.184025	9.02974	7.39199	0.00148101	0.880513	0.540796	0.039857	0.0311013
918	RFK	0.11295	0.206668	0.278478	4.58923	7.0564	0.00175562	0.42228	0.0822548	0.0170673	0.0344612
919	RFPL2	0.153355	0.491315	0.562141	5.15267	13.5828	0.000624131	0.538042	0.0293489	0.0156112	0.018263
920	RGMA	-0.10168	-0.109355	-0.242284	5.94442	8.4854	0.000649769	0.300384	0.254337	0.0059301	0.0187422
921	RHOB	-0.0340004	0.181606	0.245939	6.47399	10.5551	0.000279068	0.850546	0.108744	0.0268051	0.0110762
922	RHOBTB3	0.00158384	-0.0938731	-0.198934	10.6094	11.7017	9.18e-05	0.992937	0.226423	0.00554591	0.00525284
923	RIC3	-0.148452	-0.393629	-0.397031	1.78933	6.67298	0.00232849	0.544573	0.0436281	0.0447581	0.0406768
924	RIF1	-0.0106771	0.212617	0.171926	6.73067	8.15748	0.00104815	0.960548	0.0454636	0.115357	0.0252552
925	RIOK1	0.0334927	0.211737	0.246941	4.8164	9.13725	0.000424579	0.849857	0.0454636	0.0192907	0.0145022
926	RIOX2	0.00638119	0.129761	0.32932	3.49239	7.8822	0.00097794	0.983324	0.445844	0.0188977	0.0242287
927	RIPPLY1	-0.448649	-0.800455	-1.30583	0.72509	21.8966	9.48e-07	0.126248	0.00552145	0.000106076	0.000250788
928	RNF138	0.115756	0.187015	0.231462	5.52039	6.68558	0.00230672	0.30831	0.0658732	0.0213876	0.0404747
929	RNF145	0.0187413	0.287894	0.37256	6.59698	27.8853	1.29e-07	0.913836	0.00214145	0.000174249	6.22e-05
930	RNF165	-0.048909	-0.230866	-0.36948	4.28523	11.0526	0.000132682	0.809898	0.0789318	0.00513637	0.00663241
931	RNF215	-0.0874984	-0.248612	-0.233158	4.3405	7.36816	0.00140259	0.542702	0.0287556	0.0415467	0.0299939
932	RNF8	-0.00154588	-0.107782	-0.163366	5.87066	6.5701	0.00251485	0.993761	0.217882	0.0451415	0.0428388
933	ROBO3	0.0139985	-0.278269	-0.51282	2.15583	6.69696	0.00260967	0.977014	0.297623	0.0396761	0.0437407
934	ROMO1	0.14021	0.122714	0.24114	5.80709	6.5965	0.00246553	0.188856	0.261252	0.0151038	0.0422639
935	RPE	0.106159	0.176299	0.202071	5.2048	6.40654	0.0028454	0.306565	0.057057	0.0284671	0.0459829
936	RPF1	0.149269	0.167436	0.327602	5.48095	14.9088	1.75e-05	0.108993	0.065425	0.00054713	0.00172345
937	RPF2	0.0319523	0.18154	0.354167	4.88511	11.1702	0.000148228	0.885305	0.176239	0.00545057	0.00713977
938	RPL10A	0.0633759	0.081694	0.163801	9.40136	6.32486	0.00302792	0.449738	0.292082	0.0180387	0.0476473
939	RPL13	0.0505253	0.106747	0.186627	9.64029	8.18016	0.000797614	0.5933	0.163567	0.0102184	0.021218
940	RPL13AP20	0.321785	0.116177	0.6053	3.51949	17.9033	5.54e-06	0.0546294	0.591632	0.000508365	0.000775712
941	RPL15	0.0609372	0.0982943	0.167362	9.27902	6.70638	0.00227126	0.477477	0.188946	0.0164644	0.0402439
942	RPL18A	0.199599	0.191858	0.389792	7.27439	11.9665	0.000311602	0.123846	0.140759	0.00400007	0.0118462
943	RPL19	0.0653149	0.0923819	0.170442	9.388	6.96062	0.00188271	0.429495	0.216865	0.0135504	0.0360292
944	RPL23	0.0938732	0.164371	0.284736	8.91252	11.9828	9.12e-05	0.367199	0.0720351	0.00209545	0.00522911
945	RPL23A	0.173855	0.155493	0.250883	7.34215	9.20696	0.000406077	0.0527598	0.0869296	0.00515356	0.0140339
946	RPL26	0.103408	0.122037	0.23705	8.65702	9.44427	0.000349395	0.248692	0.156697	0.00401186	0.012888
947	RPL27	0.0958455	0.150907	0.282713	8.75106	13.869	2.92e-05	0.296863	0.0696676	0.000952182	0.00250911
948	RPL27A	0.090659	0.133439	0.254168	8.73165	14.1585	2.53e-05	0.256524	0.0698991	0.000814734	0.0022599
949	RPL31	0.0590643	0.10475	0.210968	8.77162	8.13851	0.000820482	0.571187	0.235321	0.00961028	0.0216811
950	RPL32	0.0675807	0.0948786	0.176177	8.65655	7.14628	0.00164484	0.421076	0.212427	0.0127134	0.0330382
951	RPL34	0.0548506	0.0794823	0.212634	7.85521	7.388	0.0013829	0.635721	0.443906	0.0135354	0.0298625
952	RPL35A	0.106115	0.124182	0.209894	8.64639	6.6463	0.00237533	0.264254	0.176301	0.0147532	0.0410972
953	RPL37A	0.101182	0.0931594	0.221981	9.58563	8.84187	0.000513833	0.242539	0.29277	0.00538813	0.0162451
954	RPL38	0.163306	0.135768	0.222598	8.2796	6.92156	0.00210766	0.0833849	0.165292	0.0162926	0.0384691
955	RPL39	0.140793	0.0762752	0.290603	6.17141	8.39639	0.000963827	0.251632	0.600128	0.0109053	0.0239989
956	RPL9	0.0892071	0.0790304	0.314097	4.93796	13.6128	3.32e-05	0.438002	0.504683	0.00134374	0.00270417
957	RPLP2	0.154668	0.198671	0.24205	9.16905	11.0741	0.000131053	0.0590662	0.0142761	0.0032255	0.00658415
958	RPP40	0.0404916	0.253671	0.4498	2.51169	8.69041	0.000567375	0.905576	0.191381	0.012961	0.0173759
959	RPS12	0.100846	0.114908	0.203676	9.0239	8.58769	0.000607136	0.201361	0.133715	0.00568361	0.0179999
960	RPS13	0.113163	0.150297	0.275331	8.22686	14.2432	2.42e-05	0.170818	0.0551363	0.000733575	0.00221452
961	RPS15A	0.0293481	0.115392	0.225993	8.15482	11.1328	0.000126701	0.814364	0.16737	0.00445344	0.00643063
962	RPS16	0.0670162	0.110211	0.216633	8.96282	6.53173	0.00292803	0.573734	0.284423	0.0202727	0.0465226
963	RPS17_1	0.108888	0.142485	0.256763	9.07279	9.3845	0.000404412	0.270648	0.125888	0.00469436	0.0140062
964	RPS18_2	0.0947941	0.120125	0.246119	5.54735	7.51852	0.00126064	0.402813	0.252101	0.010243	0.0282295
965	RPS18_3	0.115188	0.0855054	0.211068	8.42225	7.91002	0.000959355	0.176764	0.351385	0.00865923	0.0239731
966	RPS18_4	0.125663	0.126982	0.252156	7.01075	6.95236	0.00222244	0.261146	0.254597	0.0139581	0.0398053
967	RPS18_5	0.141541	0.154588	0.329009	4.78344	10.7261	0.000160417	0.223631	0.171939	0.0023783	0.00750822
968	RPS20	0.12082	0.125434	0.20747	9.09251	8.7104	0.000559973	0.118097	0.102057	0.00554591	0.0172557
969	RPS21	0.142245	0.199232	0.381963	8.10316	15.3003	4.35e-05	0.219496	0.069555	0.00123194	0.00324477
970	RPS27L	0.0563601	0.173663	0.325179	4.2007	7.2307	0.00160798	0.793816	0.251258	0.0183236	0.0327075
971	RPS29	0.161796	0.140591	0.27932	7.99061	9.81285	0.000333506	0.0975039	0.160517	0.00390005	0.0124173
972	RPS3A	0.0931553	0.0961952	0.181959	7.97851	6.88486	0.00199032	0.244152	0.225172	0.0130408	0.0370478
973	RPS5	0.0416492	0.0850614	0.181996	9.13134	7.46127	0.00131276	0.686926	0.305978	0.01387	0.0291056
974	RPSA	0.0393847	0.0695541	0.23263	8.0646	12.4114	6.23e-05	0.715379	0.444781	0.0024539	0.00403874
975	RPSAP9	0.176721	0.0358753	0.23642	5.515	6.93051	0.00205462	0.125082	0.843117	0.0332206	0.0378733
977	RRN3_1	0.0555404	0.203619	0.279542	4.72934	6.57249	0.00279617	0.781216	0.13483	0.0335053	0.0454836
978	RRP15	0.0603206	0.221922	0.32275	5.01461	9.25947	0.000491699	0.74603	0.0851534	0.0114686	0.0158663
979	RRP1B	-0.0445949	0.169576	0.242365	6.66348	13.1187	4.7e-05	0.756824	0.0866337	0.0129087	0.00339102
980	RRP7A	-0.0351305	0.0882015	0.165619	7.53668	9.29112	0.000384903	0.75675	0.3036	0.0305818	0.0135433
981	RRP9	-0.0207368	0.132575	0.245037	7.15324	9.64697	0.000453954	0.915558	0.245205	0.0208599	0.0151662
982	RSL1D1	0.0801752	0.180763	0.288822	7.48896	13.7962	3.03e-05	0.445999	0.0384233	0.00133196	0.00256924
983	RSPH3	-0.0138216	-0.272596	-0.346847	3.60868	12.1825	7.05e-05	0.958077	0.034422	0.00803052	0.00444048
984	RTN4RL1	-0.131719	-0.398511	-0.366119	2.95179	8.73772	0.000550024	0.527411	0.0164644	0.0294588	0.0170019
985	RUVBL1	0.0516429	0.11645	0.175199	7.02573	7.54882	0.00123398	0.577888	0.116717	0.0143954	0.0279622
987	S100A13	-0.0105899	-0.189973	-0.186426	5.76211	9.14038	0.00042373	0.954441	0.0346982	0.0389958	0.0144981
988	S100A16	-0.0648745	-0.323107	-0.356966	5.15711	13.9741	4.38e-05	0.712269	0.0107964	0.00548947	0.00325435
989	SALL1	-0.0550435	0.163218	0.170109	7.50531	16.6337	7.91e-06	0.548452	0.0237124	0.0180253	0.00100639
992	SAMD14	-0.00741091	-0.28711	-0.40497	2.78809	8.88807	0.000498616	0.983725	0.102313	0.0199012	0.0160114
993	SATB1	-0.101256	-0.154993	-0.22793	6.37961	9.9423	0.000256516	0.238259	0.0500376	0.00413491	0.0106275
995	SC5D	0.0782392	0.146578	0.19107	7.16767	8.47974	0.000652221	0.35862	0.0483138	0.00998204	0.0187584
996	SCARB2	0.0469409	-0.0865765	-0.171922	6.25253	9.9257	0.000259136	0.662544	0.330587	0.0291322	0.0106721
997	SCO1	0.0368134	0.166486	0.175211	5.98266	6.89648	0.00197339	0.783867	0.059269	0.046724	0.0369103
998	SDAD1	0.0613716	0.199232	0.228471	5.68566	7.61986	0.00117385	0.662994	0.0521614	0.0256428	0.0271503
999	SDC1	0.157544	0.236108	0.307705	4.3854	7.81488	0.00102456	0.239246	0.0531897	0.011636	0.0249477
1000	SDHAF4	0.0270428	-0.258582	-0.448529	3.09136	14.0315	2.69e-05	0.924393	0.0902358	0.00369865	0.00235407
1001	SEC14L2	-0.181968	-0.596904	-0.842173	1.22366	17.4489	5.54e-06	0.511434	0.00903638	0.000714537	0.000775712
1003	SELENOI	0.0176993	0.150702	0.169111	7.55934	8.20689	0.000783303	0.902363	0.0588135	0.0327925	0.0210472
1004	SELENOP	-0.0564415	-0.339019	-0.50363	3.67565	14.9731	1.87e-05	0.816399	0.0287556	0.00189852	0.00181505
1005	SEMA3A	-0.163454	-0.430206	-0.530625	4.67922	19.8723	5.63e-06	0.300233	0.00366967	0.000767902	0.000775712
1006	SEMA3D	-0.0298855	-0.253902	-0.48946	1.91729	7.61487	0.00117797	0.940991	0.250754	0.0186	0.0272139
1007	SEMA4A	-0.0192774	-0.330932	-0.425271	2.48233	10.4136	0.000192964	0.955351	0.0506253	0.0132285	0.00872467
1008	SEMA4G	-0.118985	-0.1881	-0.327392	3.71651	6.57201	0.00251125	0.476164	0.194961	0.0170673	0.0428142
1009	SEMA6C	-0.104571	-0.151273	-0.271365	5.51917	6.60678	0.00266507	0.440711	0.212954	0.0170673	0.0440939
1011	SERAC1	-0.0844683	-0.191436	-0.276694	5.3114	12.0223	7.69e-05	0.43139	0.0328324	0.00253777	0.00470024
1013	SERPINB6	-0.0155334	-0.212824	-0.230538	6.10871	11.8327	8.54e-05	0.931869	0.0213487	0.0131516	0.00501421
1014	SERPINE2	-0.0498125	-0.192828	-0.277853	8.81769	21.2506	1.2e-06	0.593717	0.00719455	0.000281203	0.000294961
1015	SETD1B	-0.284103	-0.0243961	-0.0865578	5.76946	7.57555	0.00176754	0.0213192	0.9112	0.571546	0.0346609
1016	SETMAR	0.050535	0.125973	0.317842	3.95235	10.4133	0.000193002	0.764973	0.318147	0.00463486	0.00872467
1017	SEZ6L2	-0.0692729	-0.18844	-0.283501	6.29951	13.2627	3.98e-05	0.53547	0.0338702	0.001877	0.00309475
1018	SFI1	-0.261193	-0.314978	-0.54705	1.7992	7.13164	0.00166234	0.269966	0.159476	0.0129832	0.0332947
1019	SFRP2	0.156365	0.258783	0.265171	4.06753	6.54888	0.00255528	0.25884	0.0379719	0.0343475	0.043157
1020	SGSH	-0.094586	-0.205582	-0.257464	4.55791	6.64732	0.00237352	0.509919	0.0787382	0.02642	0.0410972
1021	SGSM2	-0.0939392	-0.179497	-0.336468	5.08781	14.1822	2.5e-05	0.412503	0.0655479	0.000920894	0.00224368
1022	SGSM3	-0.0530974	-0.170558	-0.269614	5.83032	11.8948	8.25e-05	0.666821	0.0588865	0.00314033	0.00493267
1023	SGTA	-0.0197484	0.15574	0.196822	7.17847	11.4218	0.000107475	0.893896	0.0640611	0.0176566	0.00581155
1024	SH3D21	-0.121002	-0.345295	-0.610837	3.55987	16.0787	1.51e-05	0.574279	0.0415549	0.000886573	0.00157176
1025	SH3GLB2	0.0122028	-0.224093	-0.264045	5.09821	13.9561	2.8e-05	0.95213	0.0243444	0.00859749	0.00242297
1026	SHROOM4	-0.160582	-0.27074	-0.406083	4.91755	13.3759	4.33e-05	0.22053	0.025941	0.00140541	0.00324477
1027	SIX3	-0.0473977	-0.139514	-0.284836	4.15371	7.10178	0.0016987	0.79668	0.290123	0.0173686	0.0336988
1028	SIX4	-0.0352285	-0.183642	-0.391018	3.15049	9.41082	0.000356835	0.888875	0.239712	0.00800289	0.0130267
1029	SKIDA1	-0.0524522	-0.130944	-0.242955	4.94645	8.12358	0.000828854	0.691915	0.194818	0.0107936	0.0217885
1030	SKP2	-0.0296849	-0.188414	-0.158416	5.83556	8.37526	0.000699355	0.822664	0.0229767	0.0584637	0.0196582
1031	SLC16A5	-0.0718342	-0.216392	-0.28916	6.80824	10.6515	0.000245672	0.600128	0.0417264	0.00736466	0.0103731
1033	SLC1A1	-0.0072486	-0.162684	-0.268788	6.06419	15.3624	1.41e-05	0.965992	0.0561717	0.0019561	0.00148546
1034	SLC1A4	-0.171621	-0.324381	-0.426167	3.80292	10.7276	0.000160277	0.292625	0.026368	0.0042478	0.00750822
1035	SLC1A5	0.0109548	0.127173	0.196264	7.95231	7.36881	0.00145802	0.952846	0.187773	0.0302193	0.030716
1036	SLC22A17	0.00110673	-0.178742	-0.247013	4.8317	7.47299	0.0013019	0.996919	0.147192	0.0375868	0.0289622
1037	SLC22A31	-0.111836	-0.431152	-0.489261	2.74365	11.2986	0.000115252	0.644256	0.0169106	0.00813898	0.00609331
1039	SLC25A38	0.0252323	0.103555	0.186871	5.16737	6.47426	0.00270314	0.86157	0.272228	0.028851	0.0445176
1040	SLC25A48	-0.028866	-0.151985	-0.37548	2.57665	7.10181	0.00169866	0.924203	0.413945	0.0199012	0.0336988
1041	SLC25A53	-0.106436	-0.302804	-0.531515	4.87398	37.265	1.02e-08	0.331683	0.00209545	5.29e-06	9.63e-06
1042	SLC27A1	-0.0541143	-0.29434	-0.397504	4.0414	16.9042	7.02e-06	0.753631	0.0121609	0.00125766	0.000910031
1043	SLC27A3_1	-0.0368106	-0.17142	-0.230748	5.57945	9.66047	0.000305208	0.790495	0.0590128	0.0109337	0.0117381
1044	SLC2A10	-0.0155148	-0.200284	-0.23401	4.20439	7.96751	0.000922154	0.944079	0.0720416	0.0351384	0.0234918
1045	SLC2A3	-0.021455	-0.159491	-0.204772	11.6502	16.0887	1.01e-05	0.840141	0.0139903	0.00203032	0.00118033
1047	SLC30A1	0.15707	0.332461	0.345998	4.17975	10.8207	0.000151778	0.274204	0.00962353	0.00721459	0.00727546
1048	SLC35A3	0.036175	-0.0996094	-0.276819	6.68318	14.9152	1.75e-05	0.80107	0.343877	0.0031501	0.00172345
1049	SLC36A2	0.304566	0.401718	0.528036	2.51837	8.73401	0.000551366	0.146467	0.0405464	0.00731382	0.0170169
1050	SLC38A1	0.0118398	0.144255	0.170251	8.4925	9.20485	0.000406625	0.936865	0.0563469	0.0234846	0.0140339
1051	SLC38A5	-0.0871738	-0.239519	-0.261656	4.98965	8.75715	0.000543069	0.523789	0.0280827	0.0167356	0.0169187
1052	SLC43A2_1	0.133203	0.203247	0.356944	4.21057	9.89274	0.000264425	0.345943	0.106839	0.00371787	0.0107752
1054	SLC5A9	-0.189345	-0.292947	-0.509218	6.59961	31.8092	4.97e-08	0.0522204	0.00291552	8.85e-06	2.74e-05
1055	SLC7A1	-0.0531014	0.142546	0.205054	7.36278	13.9623	2.79e-05	0.63457	0.0936411	0.0134	0.00242297
1056	SLC8A2	-0.037831	-0.223622	-0.698843	1.97523	16.4194	8.71e-06	0.913239	0.277256	0.000714537	0.00107989
1057	SLC9A3-AS1	-0.203893	-0.199638	-0.757206	2.00391	10.1427	0.000260833	0.50173	0.503578	0.0037045	0.0107046
1058	SLC9A5	-0.10799	-0.364231	-0.684708	4.61651	37.6997	9.18e-09	0.474169	0.00354243	5.29e-06	9.59e-06
1061	SLIRP	0.0562262	0.0826354	0.261161	5.5039	9.29574	0.000383776	0.673208	0.485104	0.00661793	0.0135433
1062	SLITRK2	-0.0190904	-0.24627	-0.40604	4.56776	20.7327	1.46e-06	0.92644	0.0219468	0.000440094	0.000338097
1063	SLITRK4	0.0526909	-0.4599	-0.584066	1.86532	12.7113	5.31e-05	0.890805	0.0401806	0.0113922	0.00364226
1065	SMAD3	-0.174508	-0.327549	-0.476473	5.18724	25.4983	2.73e-07	0.102457	0.00199095	4.85e-05	0.000108338
1066	SMAD6	-0.0802703	-0.151782	-0.201397	6.21132	6.68062	0.00231526	0.448587	0.0897661	0.0218867	0.0405171
1067	SMARCC2	-0.0581995	-0.126532	-0.202126	5.94984	8.22888	0.000771738	0.560503	0.117584	0.0102164	0.0209223
1068	SMARCD3	-0.146409	-0.271098	-0.393788	5.69038	22.9557	6.47e-07	0.119193	0.00314881	8.7e-05	0.00018895
1070	SMIM14	-0.00153622	-0.171786	-0.253736	4.92	7.86117	0.000992254	0.995567	0.156077	0.0287556	0.0244006
1071	SMOC2	-0.0758413	-0.327188	-0.776573	0.491802	7.99541	0.000904666	0.87953	0.317351	0.0122911	0.0231354
1072	SNCG	0.163233	0.260199	0.708218	0.702102	7.47539	0.00129969	0.703917	0.4678	0.0133922	0.0289622
1074	SNN	0.020136	0.173943	0.237116	6.21586	11.0111	0.000135901	0.902892	0.0552067	0.0088029	0.0067424
1075	SNRPD1	0.0680132	0.113049	0.216894	6.268	6.61457	0.00243238	0.563014	0.261404	0.0175276	0.0418368
1076	SNRPD2	0.0617039	0.121543	0.234956	7.87918	10.1921	0.000220388	0.550686	0.155784	0.00412825	0.00957024
1077	SNRPG	0.059178	0.107692	0.244873	5.23528	8.01931	0.000889973	0.649957	0.316592	0.0103355	0.0229191
1081	SOD1	0.0399408	0.0621156	0.170886	7.16443	6.4034	0.00285218	0.708371	0.504683	0.0224621	0.0460005
1082	SORBS3	-0.0565658	-0.161186	-0.246369	6.62011	8.39972	0.000726155	0.67375	0.108365	0.012052	0.0201265
1083	SORCS1	-0.411617	-0.503962	-0.695806	2.74114	9.32558	0.00113906	0.134701	0.0619274	0.0142393	0.0265625
1084	SOX10	-0.156511	-0.216332	-0.319724	4.03002	8.30474	0.00073326	0.231258	0.0739833	0.00849732	0.0201814
1085	SOX18	-0.240587	-0.449758	-0.419948	2.14709	7.28055	0.00149325	0.277791	0.0254382	0.0384085	0.031292
1086	SOX2	0.0603213	0.377922	0.546409	1.9551	8.77568	0.000536523	0.882249	0.101758	0.0144525	0.0167938
1087	SP8	0.0597641	0.251977	0.316393	5.76284	11.6293	0.000146219	0.717705	0.0307265	0.00735313	0.00709407
1088	SPACA6	-0.11062	-0.0959535	-0.648818	1.51482	8.01856	0.000890431	0.76082	0.796459	0.0115557	0.0229191
1089	SPAG4	0.026664	-0.223246	-0.617093	1.9134	8.90756	0.000499748	0.956333	0.429495	0.0132574	0.0160218
1090	SPARC	0.0247173	-0.129158	-0.21976	9.58866	15.6725	1.22e-05	0.838872	0.0889559	0.00348956	0.00134216
1091	SPARCL1	0.18094	-0.524768	-0.89124	-0.530276	7.95428	0.000930568	0.755402	0.248692	0.0454636	0.0235493
1092	SPDEF	-0.637496	-0.472179	-0.71271	0.0856947	6.26211	0.00317681	0.0678193	0.179983	0.0399158	0.0491446
1093	SPP1	0.0528068	0.515399	0.971423	-0.452075	8.24876	0.000761447	0.95441	0.258241	0.0154757	0.0206999
1095	SPSB1	-0.181453	-0.24613	-0.335623	3.75004	9.74679	0.000289301	0.144814	0.0370689	0.0051865	0.0113208
1096	SPTLC2	0.0109061	0.137579	0.197745	6.18145	8.30069	0.000735257	0.950992	0.126559	0.0225105	0.0201814
1097	SQLE	0.0241718	0.144392	0.177423	8.62804	9.18747	0.00041116	0.8438	0.0546294	0.0170673	0.0141412
1098	SQSTM1_1	-0.0458391	0.103247	0.255205	7.51764	20.0356	1.92e-06	0.667344	0.217178	0.00137416	0.000396092
1099	SRFBP1	0.0277373	0.318909	0.349844	3.87275	12.0614	7.53e-05	0.916122	0.0192093	0.0108508	0.00465531
1100	SRGAP3	-0.159776	-0.31886	-0.697633	1.00459	6.56009	0.00253382	0.682033	0.309741	0.0178859	0.0430563
1101	SRPRB	-0.0149058	0.109594	0.245353	5.16384	7.26594	0.00157809	0.949737	0.424858	0.03384	0.032453
1102	SRSF1	0.0340045	0.171834	0.222973	8.95646	13.264	3.97e-05	0.764598	0.0239532	0.00365179	0.00309475
1103	SRSF2	0.0506072	0.225977	0.272335	8.24486	8.98179	0.00125717	0.768361	0.0651026	0.0274224	0.0282222
1104	SRSF3	0.0734274	0.148306	0.205221	8.86337	9.22344	0.000401834	0.415362	0.0522814	0.00706265	0.0139902
1105	SRSF6	-0.00359894	0.196856	0.266657	7.83547	13.0258	7.2e-05	0.986987	0.0515143	0.00883769	0.00450826
1106	SRSF7	0.0248631	0.112638	0.194751	7.66461	7.91166	0.000958272	0.854964	0.198676	0.0168433	0.0239731
1107	SRXN1	-0.0143689	0.33651	0.596697	6.2269	50.5288	2.27e-09	0.948012	0.00269478	7.69e-06	3.67e-06
1109	SSU72	0.067599	0.166602	0.159039	6.97764	6.29514	0.00309746	0.507064	0.0415549	0.0531792	0.0483248
1110	ST3GAL4	0.0650553	0.241877	0.401352	4.62698	13.0081	5.34e-05	0.733082	0.0667892	0.00253948	0.00364226
1111	ST6GAL2	-0.0510647	-0.206157	-0.485271	3.64984	17.4189	5.61e-06	0.799074	0.123194	0.000514608	0.000775712
1112	ST6GALNAC2	0.0363195	-0.321447	-0.346355	3.33812	12.6229	5.56e-05	0.884646	0.0270866	0.0180406	0.00375379
1113	ST6GALNAC5	-0.0716176	-0.297028	-0.436627	4.81711	25.0378	3.18e-07	0.59101	0.00400007	0.000106076	0.000118154
1114	STAG3L5P-PVRIG2P-PILRB	-0.246218	-0.250609	-0.443931	2.9005	6.58282	0.00249095	0.213617	0.196606	0.0163478	0.0425413
1115	STAT2	-0.0411999	-0.211694	-0.270572	5.32692	14.6437	1.99e-05	0.748454	0.0151935	0.00247672	0.00191348
1116	STAT4	-0.209698	-0.602414	-0.681234	1.9758	19.7212	2.17e-06	0.306331	0.00159993	0.00065839	0.000431588
1118	STX3	-0.0109369	0.10621	0.181734	6.4997	7.13372	0.00165985	0.95213	0.278849	0.0405464	0.0332947
1119	SUB1	0.117315	0.138277	0.221298	7.00304	9.09754	0.000435527	0.154274	0.0815222	0.00488861	0.014699
1120	SUCLG1	0.0814447	0.100855	0.210113	5.51311	6.47564	0.00270031	0.443654	0.306175	0.0165606	0.0445176
1121	SULF1	-0.406376	-0.295784	-0.828712	0.169575	6.53308	0.00258583	0.264059	0.441916	0.0162041	0.043488
1122	SULF2	-0.125434	-0.312848	-0.4614	7.8167	27.9737	3.48e-07	0.252068	0.00266706	7.45e-05	0.000121351
1123	SULT4A1	-0.222932	-0.275879	-0.450266	2.78645	9.09133	0.000437268	0.188856	0.0851681	0.00538813	0.0147327
1124	SURF2_1	0.0115197	0.231989	0.293082	4.39429	8.22701	0.000835712	0.966726	0.0920509	0.0302529	0.0218744
1125	SURF6_1	-0.00764919	0.123337	0.187752	6.32571	7.14834	0.00164238	0.967532	0.215764	0.0420877	0.0330224
1126	SUZ12	0.101083	0.128636	0.204209	5.65127	6.29044	0.00310863	0.301151	0.160517	0.0185046	0.0484609
1127	SYT17	-0.0805613	-0.161957	-0.337593	3.59618	7.18487	0.00159962	0.666191	0.278849	0.0139442	0.032679
1128	TAGLN	-0.281394	-0.628912	-0.807408	6.47749	83.4706	1.34e-11	0.0063525	1.72e-06	8.5e-08	6.65e-08
1129	TAGLN2	-0.0220569	-0.176771	-0.149727	8.17204	8.26825	0.000751501	0.871999	0.0270866	0.0641995	0.0205165
1130	TALDO1	0.0677812	0.100366	0.209038	7.19468	7.53228	0.00124846	0.508625	0.268638	0.01117	0.0281223
1131	TBC1D1	-0.00748026	-0.113814	-0.189692	6.48536	7.73721	0.00108138	0.964511	0.205895	0.0240761	0.025711
1132	TBC1D9	-0.0272995	-0.168333	-0.190093	5.97938	8.56944	0.000614517	0.844888	0.0484518	0.0258214	0.0181474
1133	TBK1	0.104956	0.23221	0.214518	4.82094	7.21431	0.00156603	0.390378	0.0248232	0.0390131	0.0322385
1134	TBPL1	0.0859063	0.253372	0.274395	4.50651	9.2499	0.000395119	0.551606	0.0237598	0.0143986	0.0138048
1135	TCAF1	-0.0451816	-0.193942	-0.28748	4.92675	10.1585	0.000224914	0.779147	0.071466	0.00743428	0.00972422
1137	TCEA1	0.101949	0.117881	0.171805	6.26816	6.26299	0.00317466	0.200021	0.124445	0.0200563	0.0491446
1138	TCIRG1	-0.255955	-0.373391	-0.608127	3.92499	27.4776	1.46e-07	0.0382509	0.00272609	2.05e-05	6.57e-05
1139	TCP11L2	-0.0351294	-0.296263	-0.593076	1.40081	6.87035	0.00201168	0.944456	0.296683	0.0252843	0.037345
1140	TDG	0.0288448	0.113263	0.217639	7.0793	8.26805	0.000751601	0.841914	0.238157	0.0133898	0.0205165
1142	TEP1	-0.0877126	-0.210425	-0.307136	4.44179	7.35052	0.00142035	0.599729	0.108922	0.0165779	0.0302434
1143	TESMIN	-0.0139522	-0.251741	-0.369426	4.03101	11.1015	0.000129	0.960581	0.0711059	0.00845118	0.00651398
1144	TFAM	0.065603	0.159177	0.210116	6.29834	8.63263	0.000589381	0.528992	0.0553261	0.0110151	0.017765
1146	TFB2M	-0.0105534	0.151208	0.286679	4.05655	8.18195	0.000796645	0.967574	0.278849	0.0228284	0.021218
1147	TFRC	0.0825053	0.277474	0.351318	8.82389	14.5909	0.000102172	0.567896	0.0208288	0.00489053	0.00557034
1148	TGFBI	-0.118192	-0.257357	-0.498292	1.94431	8.14749	0.000815494	0.634813	0.193704	0.00960173	0.021578
1149	THBD	-0.043148	0.595969	0.856532	2.00681	31.1571	4.96e-08	0.91622	0.00359633	9.32e-05	2.74e-05
1150	THY1	0.0753248	0.160596	0.271644	4.89023	7.08687	0.00171717	0.619311	0.183183	0.016059	0.0338705
1151	TIAM2	0.0436078	0.245998	0.315165	4.29848	12.3713	6.36e-05	0.806971	0.0277284	0.00513637	0.00410704
1152	TIMM10B	0.0346972	0.182226	0.265241	5.08805	11.3881	0.000109543	0.820651	0.0572104	0.00548947	0.00587538
1153	TIMM22	-0.0276464	0.0979206	0.190137	5.08802	8.08386	0.000851577	0.853857	0.335268	0.0338155	0.0221779
1154	TIMM44	-0.0303983	0.134259	0.186363	5.9724	9.21431	0.000404178	0.832514	0.146523	0.0348928	0.0140062
1156	TLE2	-0.0928403	-0.14292	-0.299894	4.50863	7.73437	0.00108352	0.517579	0.254597	0.00983854	0.0257206
1157	TLE6	-0.203739	-0.393671	-0.517882	2.03176	8.55556	0.000620189	0.374197	0.0471202	0.0107964	0.0182606
1158	TM6SF2	-0.165269	-0.543581	-0.464288	1.08537	7.04476	0.00177056	0.605201	0.0278951	0.0651386	0.0346857
1159	TMC2	0.211882	0.687488	1.13703	0.359145	16.285	9.25e-06	0.666585	0.0386781	0.000777232	0.00112615
1160	TMCC3	0.0282918	-0.326368	-0.465069	2.70804	9.71987	0.000302272	0.941834	0.103971	0.0195063	0.0116931
1161	TMCO6	-0.0890128	-0.282832	-0.28211	3.5891	7.01477	0.00180967	0.629461	0.0406601	0.0433639	0.0351054
1162	TMEM132B	-0.188741	-0.216772	-0.348245	8.05558	20.3818	1.68e-06	0.0221154	0.00889496	0.000106076	0.000373492
1164	TMEM159	-0.157839	-0.454291	-0.410614	1.87808	7.44774	0.00132541	0.533329	0.0255573	0.0465614	0.0291281
1165	TMEM170B	-0.0340715	-0.133561	-0.351848	3.66831	6.9368	0.00191584	0.899426	0.461409	0.0206522	0.0362653
1166	TMEM178A	-0.54546	-0.891881	-1.44363	-0.576386	9.64557	0.00030805	0.292049	0.06209	0.00545057	0.0118016
1167	TMEM187	-0.0989181	-0.395005	-0.545449	1.6256	6.84117	0.0020554	0.787909	0.115218	0.0289892	0.0378733
1168	TMEM45A	-0.0140415	-0.322681	-0.465936	3.22528	12.5896	5.66e-05	0.965565	0.0491141	0.00538813	0.00379515
1169	TMEM63A	-0.0684377	-0.16405	-0.265577	6.761	10.2769	0.000209414	0.564153	0.0815965	0.00457542	0.00921467
1170	TMEM65	-0.0175132	-0.177965	-0.25448	4.99634	8.74877	0.000546056	0.933709	0.105365	0.017663	0.016932
1171	TMEM92	-0.0231081	-0.227934	-0.191181	4.25314	7.09002	0.00171326	0.910527	0.0406325	0.0950305	0.0338642
1172	TMEM97	0.0499521	0.154658	0.179945	8.19554	7.32866	0.00144269	0.651602	0.0590662	0.0269688	0.0304902
1173	TMPRSS11E_1	0.0171249	-0.357221	-0.306266	3.1731	9.77421	0.00028444	0.958002	0.0261825	0.0599805	0.0111998
1174	TMSB15A	0.153487	0.160356	0.254572	5.17294	6.33811	0.00299748	0.18482	0.158712	0.018034	0.0473229
1175	TMSB15B	-0.00135355	-0.225882	-0.343649	4.90714	20.7308	1.47e-06	0.995218	0.0172342	0.00067711	0.000338097
1176	TNC	-0.167816	-0.151828	-0.173187	7.36454	7.41557	0.00135603	0.0347082	0.0572169	0.0291143	0.0295719
1177	TNFAIP8	-0.0131931	-0.19173	-0.328675	5.41169	18.853	3.07e-06	0.942852	0.0367235	0.000714537	0.00052514
1178	TNFSF9	-0.211998	0.319729	0.658006	2.06346	19.1454	2.73e-06	0.449404	0.167437	0.00255305	0.000501403
1179	TNK2	-0.113872	-0.168873	-0.187028	5.84281	6.44067	0.00277271	0.225269	0.0519955	0.0309229	0.0452356
1180	TNS3	-0.112703	-0.160132	-0.22193	5.10961	6.30543	0.00307319	0.29968	0.108215	0.0224621	0.0480973
1182	TOMM40	-0.0461883	0.155787	0.268878	7.13668	14.7913	2.3e-05	0.747333	0.124166	0.0063525	0.00214084
1183	TOMM5	0.034199	0.13411	0.26475	5.62279	12.1247	7.27e-05	0.806353	0.147489	0.00304053	0.00453947
1184	TOR3A	0.0418927	0.134986	0.261229	4.7927	9.95859	0.000253973	0.770145	0.181063	0.00586441	0.0105662
1185	TPD52	0.0546995	-0.178959	-0.319125	4.00871	13.3393	3.82e-05	0.750341	0.146273	0.00752749	0.00301748
1186	TPM1	-0.0292951	-0.140923	-0.244121	7.78308	7.4599	0.0020243	0.870669	0.222982	0.0260455	0.0375007
1187	TPTE2P1	-0.439623	-0.479556	-0.953636	-0.246569	6.55548	0.00254262	0.295318	0.233274	0.0164644	0.0430593
1188	TRA2A	0.0625494	0.176465	0.244383	6.46611	9.96432	0.000253086	0.596919	0.0514994	0.00681824	0.0105514
1189	TRA2B	0.0736754	0.164173	0.225525	7.93384	10.5148	0.000181703	0.437745	0.0380629	0.00461531	0.00836636
1190	TRABD2B	-0.045917	-0.155888	-0.228226	4.67225	7.22773	0.00155098	0.752134	0.127657	0.0213564	0.0320399
1191	TRADD	-0.0473333	-0.333712	-0.564631	1.19701	7.36928	0.00140147	0.914524	0.188424	0.0219535	0.0299939
1193	TRDN	-0.0388195	-0.410078	-0.601437	4.71429	35.1282	2.15e-08	0.848577	0.00146488	3.02e-05	1.64e-05
1194	TRG-AS1	-0.111797	-0.373316	-0.585228	2.55824	7.8456	0.00159068	0.743148	0.13547	0.0198449	0.0326442
1195	TRIAP1	0.0379966	0.103699	0.262702	4.85883	10.3891	0.000195807	0.792843	0.32484	0.00498178	0.00883136
1196	TRIB3	-0.0127015	0.184798	0.246975	5.40859	8.7909	0.000596517	0.957242	0.116702	0.0307265	0.0178865
1197	TRIM54	-0.173524	0.460256	0.955072	0.88448	18.5772	3.44e-06	0.711297	0.147404	0.00150537	0.000555119
1198	TRIM74	-0.201417	-0.265959	-0.479916	2.36048	7.89257	0.000970969	0.31882	0.154059	0.00880775	0.0240947
1199	TRIO	-0.112167	0.170249	0.185608	6.39917	15.3724	1.41e-05	0.278981	0.0699952	0.0466568	0.00148546
1200	TRMT10C	0.101309	0.171097	0.263728	5.87595	9.32347	0.000377088	0.349949	0.072937	0.00538813	0.0134097
1201	TRMT44	-0.0150798	-0.150808	-0.279204	5.98561	15.609	1.26e-05	0.925835	0.0783887	0.00141008	0.00137475
1202	TRMT9B_1	-0.213673	-0.177887	-0.427686	3.35562	9.35895	0.000368713	0.168925	0.262961	0.00413491	0.0133038
1203	TRPA1	-0.00494561	-0.349503	-0.401896	3.6548	19.0607	2.82e-06	0.985403	0.00559518	0.00196221	0.000514121
1204	TRPC4	-0.069058	-0.355304	-0.561596	5.10797	55.7361	2.45e-10	0.532447	0.000179891	9.15e-07	6.07e-07
1205	TRPV4	-0.129161	-0.256692	-0.410347	2.57264	7.62769	0.00116742	0.521925	0.123194	0.0125901	0.0270647
1206	TSN	0.0258198	0.12527	0.194549	6.97642	8.07579	0.000856278	0.849269	0.144964	0.0172262	0.0222711
1207	TSPAN18	0.0195063	-0.319099	-0.384053	2.8782	8.54573	0.000624246	0.957765	0.0833849	0.0373622	0.018263
1208	TSPEAR-AS1	-0.247213	-0.104127	-0.210519	4.74938	7.6852	0.00112135	0.0178859	0.388899	0.0442756	0.0262729
1209	TSPOAP1	-0.0814592	-0.305571	-0.337957	2.81172	7.17012	0.00161674	0.718086	0.0553261	0.0354276	0.0327815
1210	TTC39A	-0.13369	-0.268555	-0.434256	2.7216	6.9017	0.00196583	0.557201	0.151766	0.0170673	0.0368296
1211	TUBG2	-0.0193285	-0.222601	-0.280528	4.3566	9.69252	0.000299193	0.932407	0.0570683	0.0162926	0.0115971
1212	TXLNG	-0.0144292	0.146025	0.25159	5.82916	8.35059	0.000948259	0.950566	0.239814	0.0293489	0.0238205
1213	TXNIP	0.0185865	-0.194025	-0.426153	3.64632	7.85178	0.00171525	0.960581	0.364413	0.0297275	0.0338699
1214	TXNL1	0.0360565	0.142601	0.194224	6.49755	8.96125	0.000475509	0.755526	0.0711786	0.0129832	0.0155717
1215	TXNL4A	0.0964136	0.127664	0.196184	6.25539	6.97601	0.00186162	0.275363	0.121853	0.0135504	0.0357924
1216	TXNRD1	0.010017	0.240889	0.459681	8.6057	53.9961	3.31e-10	0.949521	0.00223973	1.72e-06	6.91e-07
1217	U2AF2	0.0150794	0.15229	0.244482	8.51723	14.9774	1.7e-05	0.91927	0.0524302	0.00209545	0.0017015
1219	UBE2G2	-0.00444035	0.144326	0.190943	6.4638	7.93145	0.000945296	0.981197	0.128052	0.037109	0.0237986
1220	UBE2H	0.0202126	-0.112175	-0.19213	7.00948	11.6901	9.24e-05	0.875331	0.15333	0.0103753	0.00527155
1221	UBE2J2	0.0393303	0.154863	0.19293	6.37382	8.09971	0.000842433	0.748944	0.065425	0.0202258	0.0219686
1222	UBL5	0.0887639	0.0920979	0.224304	6.71722	6.66433	0.00234357	0.422701	0.398251	0.015364	0.0407929
1224	UBP1	0.017055	0.148128	0.229637	6.80561	11.4	0.000108806	0.913658	0.0824186	0.00629596	0.00586755
1225	UBTF	-0.000410143	0.11889	0.183548	7.51584	7.44536	0.00132765	0.998547	0.199838	0.0340849	0.0291452
1226	UCHL1	-0.00745885	0.0518081	0.15182	8.81905	6.66668	0.00233947	0.960678	0.590321	0.0399938	0.040761
1227	UCK2	-0.00414093	0.0966588	0.205452	5.66262	8.94193	0.000481493	0.981254	0.314116	0.0156826	0.0156643
1228	UGCG	0.0663764	0.209564	0.289727	4.10975	8.46038	0.000660688	0.688094	0.0768517	0.0132285	0.0188653
1230	ULK3	-0.00202086	-0.205226	-0.327069	4.0965	7.55134	0.00141959	0.995455	0.19785	0.0308934	0.0302434
1234	UPK1A	-0.652791	-0.954741	-1.76896	0.723318	35.8871	1.43e-08	0.0218467	0.00133196	4.78e-06	1.23e-05
1235	UQCR11	0.0737867	0.106808	0.214278	6.11213	6.78019	0.00215017	0.50378	0.274915	0.0151754	0.0388263
1236	UQCRH	0.114106	0.0947066	0.210526	6.37072	7.08491	0.00171963	0.206644	0.315971	0.0121411	0.0338705
1237	UQCRQ	0.104653	0.131701	0.257272	5.40726	9.32823	0.000375953	0.299413	0.164951	0.00433422	0.0133946
1239	URB2	-0.0467547	0.286405	0.386512	4.83226	14.1481	7.65e-05	0.847394	0.0581727	0.0118782	0.00470024
1240	USHBP1	-0.00539388	-0.306648	-0.250942	2.88211	8.11057	0.000836223	0.986089	0.0331523	0.0888965	0.0218744
1241	USP14	0.027411	0.143679	0.158711	7.61631	6.69089	0.00229762	0.83334	0.0778864	0.0491141	0.0404392
1242	USP2	-0.0357709	-0.181994	-0.269905	4.95998	8.21618	0.000778398	0.846706	0.117222	0.0167518	0.0209597
1243	USP3	0.0259733	0.124421	0.215767	6.25461	9.33643	0.000374004	0.85179	0.156697	0.0099476	0.0133732
1244	UTP15	0.042102	0.224438	0.344778	4.2779	10.2375	0.000214445	0.845258	0.0888965	0.00788656	0.00939438
1245	UTP18	0.0664854	0.116798	0.195185	6.25084	6.98189	0.00185364	0.508625	0.171917	0.0151754	0.0356811
1246	UTP20	-0.0354741	0.246771	0.301585	6.48316	20.0768	2.17e-06	0.821655	0.0121804	0.00255305	0.000431588
1247	UTP25	0.0639519	0.339917	0.401798	4.13907	15.7307	1.19e-05	0.737923	0.0084515	0.0021917	0.00133414
1248	VASH1	-0.0219505	-0.190396	-0.36555	5.32266	20.167	1.82e-06	0.898274	0.0477828	0.000365069	0.00038845
1249	VCAN	-0.0348149	0.194174	0.218246	6.49063	9.91573	0.000374829	0.842886	0.0767389	0.0448907	0.0133786
1250	VIPR2	-0.154781	-0.241557	-0.390271	4.76819	11.4108	0.000120505	0.256861	0.0532493	0.00238106	0.00624394
1251	VLDLR	0.0247773	-0.137406	-0.221221	6.78234	9.99958	0.00024869	0.879241	0.168858	0.0190388	0.0104119
1252	WDR18	0.0438822	0.0882328	0.185794	6.38192	6.38279	0.00289719	0.704708	0.342311	0.0224621	0.0463574
1253	WDR27	-0.200267	-0.334407	-0.528736	4.34611	20.9767	1.33e-06	0.1202	0.00719455	0.00011243	0.000319094
1255	WDR43	0.0550472	0.291018	0.351432	6.45668	15.7856	3.1e-05	0.738635	0.0132285	0.0034885	0.00259758
1256	WDR46_4	0.0418869	0.156263	0.222314	5.68754	8.12776	0.000826501	0.762806	0.0997443	0.0159807	0.0217821
1257	WDR74	-0.0367019	0.211219	0.262769	4.91947	11.3774	0.000110206	0.845705	0.0650811	0.0202258	0.00589496
1258	WDR77	0.0174443	0.196206	0.297131	6.19893	16.1711	9.74e-06	0.921755	0.0335053	0.00166981	0.00115734
1259	WDR86	-0.0584348	-0.263971	-0.444727	5.05147	16.0656	2.03e-05	0.75842	0.0445866	0.00147061	0.00192575
1260	WLS	-0.0610411	-0.200936	-0.226737	5.91411	11.2379	0.000119305	0.572355	0.0164644	0.00731382	0.00623055
1261	WNT4	0.0525792	-0.486317	-0.707223	2.45286	13.5731	9.74e-05	0.906148	0.0632434	0.010243	0.0054806
1262	WT1	-0.400723	-0.549743	-0.639967	0.550539	6.86089	0.00202574	0.189724	0.0547331	0.0282644	0.0375007
1263	XPO5	0.0103086	0.128403	0.193317	7.11408	9.35062	0.000370661	0.949388	0.117496	0.0145011	0.0133257
1264	YKT6	0.0524352	0.119532	0.188273	7.43131	7.14959	0.00164089	0.617687	0.150436	0.0169154	0.0330224
1265	YPEL2	-0.159441	-0.273077	-0.300714	4.72134	11.0623	0.000131944	0.157552	0.0107906	0.00542207	0.00661221
1266	YPEL3	0.0392744	-0.140524	-0.23742	4.68145	8.05418	0.000869004	0.830893	0.262037	0.0393571	0.0224842
1267	YRDC	0.0615811	0.239057	0.342784	5.25677	11.3556	0.00015524	0.72711	0.0527537	0.00574289	0.00738786
1269	ZBTB2	0.0413363	0.204361	0.300138	4.41456	8.26338	0.000753972	0.842897	0.114957	0.0165074	0.020553
1270	ZBTB8B	-0.118367	-0.312021	-0.458257	3.70581	15.8026	1.15e-05	0.448386	0.0158258	0.000870077	0.00130719
1271	ZC3H15	0.0564279	0.113993	0.19364	6.42021	6.2748	0.00314606	0.62058	0.216865	0.0235155	0.0489084
1273	ZDHHC2	-0.00302955	-0.110176	-0.191148	7.06879	9.97332	0.000251697	0.985171	0.164835	0.0109997	0.0105156
1276	ZFP42	0.0258523	0.157434	0.261305	6.67389	13.6123	3.32e-05	0.855788	0.0678536	0.00253589	0.00270417
1277	ZMPSTE24	0.0989816	0.207154	0.315346	6.4478	18.8913	3.02e-06	0.269854	0.0107004	0.000266083	0.00052514
1279	ZNF124	0.0854282	0.187881	0.249435	4.24755	6.65826	0.00235421	0.544865	0.0956637	0.0238585	0.0408743
1280	ZNF185	-0.0475328	-0.44199	-0.5641	4.67931	33.9691	2.33e-08	0.802718	0.000625804	4.85e-05	1.71e-05
1281	ZNF207	0.045901	0.150804	0.1802	8.03201	6.55442	0.00254465	0.707158	0.0850114	0.0363595	0.0430593
1282	ZNF239	0.0305678	0.30201	0.45069	2.38369	7.17712	0.00160859	0.943294	0.169038	0.0296257	0.0327075
1285	ZNF395	-0.0529298	-0.157497	-0.292292	6.39298	12.7655	5.16e-05	0.678748	0.0952212	0.00197376	0.00361705
1289	ZNF587	-0.0717985	-0.134482	-0.24703	5.84607	7.21519	0.00156505	0.577891	0.211031	0.0135536	0.0322385
1290	ZNF622	0.0829764	0.169064	0.234685	5.90536	7.11428	0.00168338	0.501171	0.0949253	0.0172342	0.0335408
1292	ZNF711	-0.000779494	-0.0958099	-0.278084	4.73909	9.14456	0.000422595	0.99753	0.469022	0.0113922	0.0144843
1293	ZNF730	-0.0362925	-0.185457	-0.273285	4.94151	8.83203	0.00051714	0.839697	0.0993904	0.0133898	0.0162641
1294	ZNF778	-0.0190132	0.115411	0.176821	5.50398	7.26613	0.00150877	0.90802	0.233274	0.0483138	0.0315175
1295	ZNF862	-0.178046	-0.38099	-0.45863	2.57105	9.78359	0.000282796	0.36319	0.0252843	0.00824009	0.0111765
1296	ZNFX1	0.00923041	0.19806	0.251783	4.57436	10.2489	0.000212976	0.965014	0.0568554	0.0146487	0.00935068
1297	ZSCAN25	0.0207025	0.0970925	0.181183	5.62889	6.33487	0.00300488	0.889858	0.303819	0.0318613	0.0474021
