# Supplementary material for: Effects of low doses of methylmercury (MeHg) exposure on definitive endoderm cell differentiation in human embryonic stem cells
Source: Arch Toxicol. 2023 Aug 23;97(10):2625–41. doi: 10.1007/s00204-023-03580-7 (PMC10475006; doi:10.1007/s00204-023-03580-7)
Supplement: Supplementary file 2 — Supplementary file2 (XLSX 10 KB) [file 204_2023_3580_MOESM2_ESM.xlsx]

## Sheet: Sheet1
GO term ID	GO term name	Top 10 hubgenes
GO:0045596	Negative regulation of cell differentiation	BMP4	SOX2	SMAD3	BMP2	CCND1	MSX1	SOX10	WNT4	FGF13	FOXA2
GO: 0048732	Gland development	BMP4	SOX2	CCND1	SOX10	BMP2	MSX1	WT1	WNT4	SMAD3	GATA6
GO: 0001655	Urogenital system development	BMP4	WT1	PDGFRB	BMP2	WNT4	SMAD3	FBN1	SDC1	PDGFRA	LHX1
GO: 0048863	Stem cell differentiation	PSMA5	PSMD8	PSMD1	PSMA7	PSMD11	PSME3	PSMB3	PSMD3	PSMB6	BMP4
GO:0072001	Renal system development	BMP4	WT1	PDGFRB	BMP2	SMAD3	FBN1	WNT4	PDGFRA	SDC1	LHX1
GO:0060485	Mesenchyme development	BMP4	BMP2	SOX10	FOXA2	WNT4	SMAD3	MSX1	WT1	PDGFRB	PITX2
GO:0001822	Kidney development	BMP4	WT1	PDGFRB	BMP2	WNT4	FBN1	SMAD3	PDGFRA	SDC1	LHX1
