# Supplementary material for: Effects of low doses of methylmercury (MeHg) exposure on definitive endoderm cell differentiation in human embryonic stem cells
Source: Arch Toxicol. 2023 Aug 23;97(10):2625–41. doi: 10.1007/s00204-023-03580-7 (PMC10475006; doi:10.1007/s00204-023-03580-7)
Supplement: Supplementary file 3 — Supplementary file3 (XLSX 54 KB) [file 204_2023_3580_MOESM3_ESM.xlsx]

## Sheet: DEGs-bmd-rank
GeneID	Symbol	Name	BMD	rank by BMD
84467	FBN3	fibrillin 3	0.0474897	1
339201	ASB16-AS1	ASB16 antisense RNA 1	0.181242	2
4122	MAN2A2	mannosidase alpha class 2A member 2	0.970929	3
3371	TNC	tenascin C	1.0654	4
56776	FMN2	formin 2	1.52295	5
2882	GPX7	glutathione peroxidase 7	2.14087	6
2487	FRZB	frizzled related protein	2.32453	7
100132287	LOC100132287	uncharacterized LOC100132287	2.40918	8
7490	WT1	WT1 transcription factor	2.52605	9
1280	COL2A1	collagen type II alpha 1 chain	2.7835	10
8649	LAMTOR3	late endosomal/lysosomal adaptor, MAPK and MTOR activator 3	2.86846	11
1768	DNAH6	dynein axonemal heavy chain 6	2.87021	12
144423	GLT1D1	glycosyltransferase 1 domain containing 1	2.90624	13
3669	ISG20	interferon stimulated exonuclease gene 20	3.02644	14
5156	PDGFRA	platelet derived growth factor receptor alpha	3.07142	15
2257	FGF12	fibroblast growth factor 12	3.2323	16
54858	PGPEP1	pyroglutamyl-peptidase I	3.33693	17
2139	EYA2	EYA transcriptional coactivator and phosphatase 2	3.45109	18
112267861			3.46612	19
101928344	LOC101928344	uncharacterized LOC101928344	3.52003	20
121643	FOXN4	forkhead box N4	3.58442	21
6181	RPLP2	ribosomal protein lateral stalk subunit P2	3.65387	22
11221	DUSP10	dual specificity phosphatase 10	3.74783	23
11013	TMSB15A	thymosin beta 15A	3.85834	24
56624	ASAH2	N-acylsphingosine amidohydrolase 2	3.9586	25
3354	HTR1E	5-hydroxytryptamine receptor 1E	4.04945	26
58527	ABRACL	ABRA C-terminal like	4.08168	27
6120	RPE	ribulose-5-phosphate-3-epimerase	4.09033	28
114795	TMEM132B	transmembrane protein 132B	4.11519	29
6423	SFRP2	secreted frizzled related protein 2	4.18488	30
6775	STAT4	signal transducer and activator of transcription 4	4.32965	31
27247	NFU1	NFU1 iron-sulfur cluster scaffold	4.421	32
6917	TCEA1	transcription elongation factor A1	4.4622	33
23541	SEC14L2	SEC14 like lipid binding 2	4.48279	34
158326	FREM1	FRAS1 related extracellular matrix 1	4.50372	35
728262	FAM157A	family with sequence similarity 157 member A	4.57457	36
54149	C21orf91	chromosome 21 open reading frame 91	4.62216	37
100288069	LOC100288069	uncharacterized LOC100288069	4.64028	38
54757	FAM20A	FAM20A golgi associated secretory pathway pseudokinase	5.0476	39
6468	FBXW4	F-box and WD repeat domain containing 4	5.09489	40
5423	POLB	DNA polymerase beta	5.21057	41
100422872	MIR1244-3	microRNA 1244-3	5.2464	42
323	APBB2	amyloid beta precursor protein binding family B member 2	5.26405	43
80176	SPSB1	splA/ryanodine receptor domain and SOCS box containing 1	5.44644	44
729737	LOC729737	uncharacterized LOC729737	5.46874	45
79608	RIC3	RIC3 acetylcholine receptor chaperone	5.72051	46
729440	CCDC61	coiled-coil domain containing 61	5.80659	47
57126	CD177	CD177 molecule	5.93027	48
112268202			6.123	49
30008	EFEMP2	EGF containing fibulin extracellular matrix protein 2	6.12527	50
55629	PNRC2	proline rich nuclear receptor coactivator 2	6.40642	51
5270	SERPINE2	serpin family E member 2	6.44189	52
399844	LINC01002	long intergenic non-protein coding RNA 1002	6.89117	53
4800	NFYA	nuclear transcription factor Y subunit alpha	6.90521	54
54839	LRRC49	leucine rich repeat containing 49	6.93306	55
284561	LINC02806	long intergenic non-protein coding RNA 2806	7.75842	56
388403	YPEL2	yippee like 2	8.23177	57
23742	NPAP1	nuclear pore associated protein 1	8.23397	58
64318	NOC3L	NOC3 like DNA replication regulator	8.29333	59
149483	CCDC17	coiled-coil domain containing 17	8.52406	60
29110	TBK1	TANK binding kinase 1	8.55821	61
53345	TM6SF2	transmembrane 6 superfamily member 2	8.85427	62
9762	LZTS3	leucine zipper tumor suppressor family member 3	8.86815	63
29101	SSU72	SSU72 homolog, RNA polymerase II CTD phosphatase	8.95722	64
23089	PEG10	paternally expressed 10	9.00774	65
5481	PPID	peptidylprolyl isomerase D	9.12147	66
222611	ADGRF2	adhesion G protein-coupled receptor F2	9.19095	67
9519	TBPL1	TATA-box binding protein like 1	9.3455	68
200312	RNF215	ring finger protein 215	9.55862	69
4053	LTBP2	latent transforming growth factor beta binding protein 2	9.8221	70
124751	KRBA2	KRAB-A domain containing 2	9.85116	71
1047	CLGN	calmegin	9.88994	72
23379	ICE1	interactor of little elongation complex ELL subunit 1	10.1027	73
3707	ITPKB	inositol-trisphosphate 3-kinase B	10.1321	74
79632	FAM184A	family with sequence similarity 184 member A	10.836	75
80279	CDK5RAP3	CDK5 regulatory subunit associated protein 3	11.0387	76
10739	RFPL2	ret finger protein like 2	11.3505	77
306	ANXA3	annexin A3	11.4845	78
80218	NAA50	N-alpha-acetyltransferase 50, NatE catalytic subunit	11.4886	79
23271	CAMSAP2	calmodulin regulated spectrin associated protein family member 2	12.0505	80
2242	FES	FES proto-oncogene, tyrosine kinase	12.0516	81
11284	PNKP	polynucleotide kinase 3'-phosphatase	12.2109	82
2592	GALT	galactose-1-phosphate uridylyltransferase	12.3089	83
29780	PARVB	parvin beta	13.2637	84
8495	PPFIBP2	PPFIA binding protein 2	13.2688	85
64409	GALNT17	polypeptide N-acetylgalactosaminyltransferase 17	13.3438	86
401176	MARCHF11-DT	MARCHF11 divergent transcript	15.0063	87
9411	ARHGAP29	Rho GTPase activating protein 29	15.3849	88
3337	DNAJB1	DnaJ heat shock protein family (Hsp40) member B1	15.523	89
1620	BRINP1	BMP/retinoic acid inducible neural specific 1	16.2456	90
252995	FNDC5	fibronectin type III domain containing 5	16.2666	91
8989	TRPA1	transient receptor potential cation channel subfamily A member 1	16.6433	92
169044	COL22A1	collagen type XXII alpha 1 chain	16.7582	93
81704	DOCK8	dedicator of cytokinesis 8	17.4454	94
100506674	MRPS30-DT	MRPS30 divergent transcript	17.7351	95
100128276	LOC100128276	uncharacterized LOC100128276	18.2116	96
152007	GLIPR2	GLI pathogenesis related 2	18.7248	97
57509	MTUS1	microtubule associated scaffold protein 1	18.8783	98
55859	BEX1	brain expressed X-linked 1	18.9392	99
10926	DBF4	DBF4 zinc finger	20.4937	100
5471	PPAT	phosphoribosyl pyrophosphate amidotransferase	20.5597	101
11128	POLR3A	RNA polymerase III subunit A	20.6103	102
64412	GZF1	GDNF inducible zinc finger protein 1	20.854	103
734	OSGIN2	oxidative stress induced growth inhibitor family member 2	21.1211	104
5588	PRKCQ	protein kinase C theta	22.7036	105
4241	MELTF	melanotransferrin	23.0804	106
9076	CLDN1	claudin 1	23.5725	107
2258	FGF13	fibroblast growth factor 13	23.9991	108
80129	CCDC170	coiled-coil domain containing 170	24.1502	109
59277	NTN4	netrin 4	24.1821	110
80724	ACAD10	acyl-CoA dehydrogenase family member 10	24.4755	111
339983	NAT8L	N-acetyltransferase 8 like	26.5633	112
7089	TLE2	TLE family member 2, transcriptional corepressor	26.8063	113
2530	FUT8	fucosyltransferase 8	27.3566	114
64218	SEMA4A	semaphorin 4A	27.6132	115
285	ANGPT2	angiopoietin 2	28.037	116
1486	CTBS	chitobiase	28.202	117
94240	EPSTI1	epithelial stromal interaction 1	28.716	118
10164	CHST4	carbohydrate sulfotransferase 4	29.6862	119
7804	LRP8	LDL receptor related protein 8	29.9384	120
8717	TRADD	TNFRSF1A associated via death domain	30.0812	121
145447	ABHD12B	abhydrolase domain containing 12B	30.1818	122
5010	CLDN11	claudin 11	30.4372	123
389840	MAP3K15	mitogen-activated protein kinase kinase kinase 15	30.8243	124
55556	ENOSF1	enolase superfamily member 1	31.2243	125
1740	DLG2	discs large MAGUK scaffold protein 2	31.2903	126
1397	CRIP2	cysteine rich protein 2	31.2974	127
60489	APOBEC3G	apolipoprotein B mRNA editing enzyme catalytic subunit 3G	31.5735	128
5143	PDE4C	phosphodiesterase 4C	32.9152	129
27151	CPAMD8	C3 and PZP like alpha-2-macroglobulin domain containing 8	33.2062	130
1396	CRIP1	cysteine rich protein 1	33.9012	131
650	BMP2	bone morphogenetic protein 2	34.0643	132
9965	FGF19	fibroblast growth factor 19	34.2764	133
84649	DGAT2	diacylglycerol O-acyltransferase 2	34.7022	134
100129543	ZNF730	zinc finger protein 730	34.8933	135
55679	LIMS2	LIM zinc finger domain containing 2	35.0488	136
84171	LOXL4	lysyl oxidase like 4	35.1137	137
85395	SLX9	SLX9 ribosome biogenesis factor	35.5091	138
10345	TRDN	triadin	36.7079	139
201191	SAMD14	sterile alpha motif domain containing 14	37.3594	140
64094	SMOC2	SPARC related modular calcium binding 2	38.1162	141
83878	USHBP1	USH1 protein network component harmonin binding protein 1	38.1944	142
57469	PNMA8B	PNMA family member 8B	38.2509	143
64222	TOR3A	torsin family 3 member A	38.3128	144
25909	AHCTF1	AT-hook containing transcription factor 1	38.392	145
57476	GRAMD1B	GRAM domain containing 1B	38.4439	146
55893	ZNF395	zinc finger protein 395	38.5436	147
8938	BAIAP3	BAI1 associated protein 3	39.7302	148
10397	NDRG1	N-myc downstream regulated 1	39.9578	149
6505	SLC1A1	solute carrier family 1 member 1	40.5077	150
55076	TMEM45A	transmembrane protein 45A	40.8792	151
7168	TPM1	tropomyosin 1	40.8854	152
81539	SLC38A1	solute carrier family 38 member 1	41.4616	153
5236	PGM1	phosphoglucomutase 1	41.7663	154
2495	FTH1	ferritin heavy chain 1	41.7766	155
153768	PRELID2	PRELI domain containing 2	41.8907	156
5033	P4HA1	prolyl 4-hydroxylase subunit alpha 1	41.9826	157
120	ADD3	adducin 3	42.0554	158
54704	PDP1	pyruvate dehydrogenase phosphatase catalytic subunit 1	42.607	159
1382	CRABP2	cellular retinoic acid binding protein 2	42.8371	160
873	CBR1	carbonyl reductase 1	43.2436	161
4267	CD99	CD99 molecule (Xg blood group)	43.2581	162
6490	PMEL	premelanosome protein	43.4624	163
105372629	R3HDML-AS1	R3HDML antisense RNA 1	44.0882	164
51096	UTP18	UTP18 small subunit processome component	44.3607	165
55711	FAR2	fatty acyl-CoA reductase 2	44.451	166
1301	COL11A1	collagen type XI alpha 1 chain	44.545	167
57502	NLGN4X	neuroligin 4 X-linked	44.9014	168
8507	ENC1	ectodermal-neural cortex 1	44.9325	169
9972	NUP153	nucleoporin 153	44.9655	170
373156	GSTK1	glutathione S-transferase kappa 1	45.2308	171
51760	SYT17	synaptotagmin 17	45.3319	172
51142	CHCHD2	coiled-coil-helix-coiled-coil-helix domain containing 2	45.3673	173
644974	ALG1L2	ALG1 chitobiosyldiphosphodolichol beta-mannosyltransferase like 2	45.5502	174
35	ACADS	acyl-CoA dehydrogenase short chain	45.9159	175
5691	PSMB3	proteasome 20S subunit beta 3	45.9203	176
90861	JPT2	Jupiter microtubule associated homolog 2	46.2949	177
348926	FAM86EP	family with sequence similarity 86, member A pseudogene	46.4731	178
4311	MME	membrane metalloendopeptidase	46.8472	179
51559	NT5DC3	5'-nucleotidase domain containing 3	47.5317	180
9924	PAN2	poly(A) specific ribonuclease subunit PAN2	47.7662	181
25979	DHRS7B	dehydrogenase/reductase 7B	48.0575	182
83861	RSPH3	radial spoke head 3	48.3359	183
7941	PLA2G7	phospholipase A2 group VII	48.6469	184
134829	CLVS2	clavesin 2	48.7864	185
8395	PIP5K1B	phosphatidylinositol-4-phosphate 5-kinase type 1 beta	49.0965	186
2119	ETV5	ETS variant transcription factor 5	49.3894	187
101928559	LINC01467	long intergenic non-protein coding RNA 1467	49.45	188
6414	SELENOP	selenoprotein P	49.6514	189
8363	H4C11	H4 clustered histone 11	49.7622	190
55312	RFK	riboflavin kinase	49.879	191
51155	JPT1	Jupiter microtubule associated homolog 1	50.0914	192
100861510	LRRC3-DT	LRRC3 divergent transcript	50.3591	193
5211	PFKL	phosphofructokinase, liver type	50.4476	194
2650	GCNT1	glucosaminyl (N-acetyl) transferase 1	50.5759	195
121601	ANO4	anoctamin 4	50.8579	196
6543	SLC8A2	solute carrier family 8 member A2	51.0034	197
10013	HDAC6	histone deacetylase 6	51.0751	198
9901	SRGAP3	SLIT-ROBO Rho GTPase activating protein 3	51.2635	199
9659	PDE4DIP	phosphodiesterase 4D interacting protein	51.303	200
9973	CCS	copper chaperone for superoxide dismutase	51.5452	201
3912	LAMB1	laminin subunit beta 1	51.762	202
3674	ITGA2B	integrin subunit alpha 2b	51.9055	203
81624	DIAPH3	diaphanous related formin 3	51.9201	204
140458	ASB5	ankyrin repeat and SOCS box containing 5	51.9864	205
8404	SPARCL1	SPARC like 1	52.0326	206
84967	LSM10	LSM10, U7 small nuclear RNA associated	52.5581	207
107984900	LOC107984900	uncharacterized LOC107984900	52.8793	208
116840	CNTROB	centrobin, centriole duplication and spindle assembly protein	52.9119	209
116496	NIBAN1	niban apoptosis regulator 1	53.1572	210
55718	POLR3E	RNA polymerase III subunit E	53.2764	211
2950	GSTP1	glutathione S-transferase pi 1	53.64	212
1462	VCAN	versican	53.6722	213
55183	RIF1	replication timing regulatory factor 1	53.8806	214
9619	ABCG1	ATP binding cassette subfamily G member 1	54.2084	215
770	CA11	carbonic anhydrase 11	54.2208	216
25816	TNFAIP8	TNF alpha induced protein 8	54.6472	217
4017	LOXL2	lysyl oxidase like 2	54.6789	218
79781	IQCA1	IQ motif containing with AAA domain 1	54.7089	219
80169	CTC1	CST telomere replication complex component 1	54.7366	220
348094	ANKDD1A	ankyrin repeat and death domain containing 1A	54.8616	221
7070	THY1	Thy-1 cell surface antigen	55.4126	222
7037	TFRC	transferrin receptor	55.5455	223
84952	CGNL1	cingulin like 1	55.7108	224
23549	DNPEP	aspartyl aminopeptidase	56.3572	225
153328	SLC25A48	solute carrier family 25 member 48	56.7022	226
54625	PARP14	poly(ADP-ribose) polymerase family member 14	56.8999	227
54898	ELOVL2	ELOVL fatty acid elongase 2	57.1719	228
6496	SIX3	SIX homeobox 3	57.283	229
8536	CAMK1	calcium/calmodulin dependent protein kinase I	57.2842	230
6155	RPL27	ribosomal protein L27	57.2893	231
27352	SGSM3	small G protein signaling modulator 3	57.7625	232
401612	SLC25A53	solute carrier family 25 member 53	58.0682	233
10347	ABCA7	ATP binding cassette subfamily A member 7	58.4002	234
166647	ADGRA3	adhesion G protein-coupled receptor A3	58.4664	235
10652	YKT6	YKT6 v-SNARE homolog	58.473	236
7163	TPD52	tumor protein D52	58.6033	237
5338	PLD2	phospholipase D2	58.6365	238
7371	UCK2	uridine-cytidine kinase 2	58.719	239
84620	ST6GAL2	ST6 beta-galactoside alpha-2,6-sialyltransferase 2	58.8687	240
415116	PIM3	Pim-3 proto-oncogene, serine/threonine kinase	58.9533	241
8772	FADD	Fas associated via death domain	58.9809	242
57658	CALCOCO1	calcium binding and coiled-coil domain 1	58.9972	243
1349	COX7B	cytochrome c oxidase subunit 7B	59.1335	244
10269	ZMPSTE24	zinc metallopeptidase STE24	59.2012	245
4726	NDUFS6	NADH:ubiquinone oxidoreductase subunit S6	59.3462	246
23363	OBSL1	obscurin like cytoskeletal adaptor 1	59.5338	247
1896	EDA	ectodysplasin A	59.6058	248
90441	ZNF622	zinc finger protein 622	59.6594	249
3485	IGFBP2	insulin like growth factor binding protein 2	59.7501	250
26230	TIAM2	TIAM Rac1 associated GEF 2	59.8828	251
8607	RUVBL1	RuvB like AAA ATPase 1	60.0738	252
30844	EHD4	EH domain containing 4	60.1371	253
84224	NBPF3	NBPF member 3	60.2691	254
1593	CYP27A1	cytochrome P450 family 27 subfamily A member 1	60.4824	255
10907	TXNL4A	thioredoxin like 4A	60.8824	256
51804	SIX4	SIX homeobox 4	61.0019	257
5902	RANBP1	RAN binding protein 1	61.2581	258
3748	KCNC3	potassium voltage-gated channel subfamily C member 3	61.3067	259
84631	SLITRK2	SLIT and NTRK like family member 2	61.8885	260
253039	CUTALP	cutA divalent cation tolerance like, pseudogene	61.9642	261
29995	LMCD1	LIM and cysteine rich domains 1	61.9841	262
105370456	LOC105370456	uncharacterized LOC105370456	62.0602	263
27350	APOBEC3C	apolipoprotein B mRNA editing enzyme catalytic subunit 3C	62.1143	264
23768	FLRT2	fibronectin leucine rich transmembrane protein 2	62.149	265
25804	LSM4	LSM4 homolog, U6 small nuclear RNA and mRNA degradation associated	62.1721	266
112609	MRAP2	melanocortin 2 receptor accessory protein 2	62.2502	267
54880	BCOR	BCL6 corepressor	62.4171	268
111216286	LINC02575	long intergenic non-protein coding RNA 2575	63.1457	269
23640	HSPBP1	HSPA (Hsp70) binding protein 1	63.1611	270
105377363	LOC105377363	uncharacterized LOC105377363	63.3518	271
6227	RPS21	ribosomal protein S21	63.4713	272
22836	RHOBTB3	Rho related BTB domain containing 3	63.6967	273
56204	ATOSA	atos homolog A	64.0856	274
801	CALM1	calmodulin 1	64.3223	275
2701	GJA4	gap junction protein alpha 4	64.3869	276
56922	MCCC1	methylcrotonyl-CoA carboxylase subunit 1	64.5561	277
84680	ACCS	1-aminocyclopropane-1-carboxylate synthase homolog (inactive)	64.5872	278
9388	LIPG	lipase G, endothelial type	64.739	279
9747	TCAF1	TRPM8 channel associated factor 1	65.0173	280
92689	FAM114A1	family with sequence similarity 114 member A1	65.2576	281
583	BBS2	Bardet-Biedl syndrome 2	65.3176	282
100507501	LINC01569	long intergenic non-protein coding RNA 1569	65.336	283
11007	CCDC85B	coiled-coil domain containing 85B	65.9073	284
10328	EMC8	ER membrane protein complex subunit 8	65.9399	285
2908	NR3C1	nuclear receptor subfamily 3 group C member 1	66.0142	286
57169	ZNFX1	zinc finger NFX1-type containing 1	66.7712	287
9693	RAPGEF2	Rap guanine nucleotide exchange factor 2	66.8213	288
3183	HNRNPC	heterogeneous nuclear ribonucleoprotein C	66.8403	289
9132	KCNQ4	potassium voltage-gated channel subfamily Q member 4	67.065	290
219	ALDH1B1	aldehyde dehydrogenase 1 family member B1	67.144	291
4199	ME1	malic enzyme 1	67.1621	292
728294	D2HGDH	D-2-hydroxyglutarate dehydrogenase	67.3428	293
81849	ST6GALNAC5	ST6 N-acetylgalactosaminide alpha-2,6-sialyltransferase 5	67.5589	294
5205	ATP8B1	ATPase phospholipid transporting 8B1	67.5735	295
342510	CD300E	CD300e molecule	67.7515	296
1363	CPE	carboxypeptidase E	68.0347	297
1212	CLTB	clathrin light chain B	68.0435	298
10826	FAXDC2	fatty acid hydroxylase domain containing 2	68.4257	299
24145	PANX1	pannexin 1	68.8764	300
118424	UBE2J2	ubiquitin conjugating enzyme E2 J2	69.0074	301
8906	AP1G2	adaptor related protein complex 1 subunit gamma 2	69.0264	302
11145	PLAAT3	phospholipase A and acyltransferase 3	69.0687	303
6637	SNRPG	small nuclear ribonucleoprotein polypeptide G	69.268	304
26470	SEZ6L2	seizure related 6 homolog like 2	69.319	305
23764	MAFF	MAF bZIP transcription factor F	69.76	306
26499	PLEK2	pleckstrin 2	70.0142	307
29993	PACSIN1	protein kinase C and casein kinase substrate in neurons 1	70.6008	308
64236	PDLIM2	PDZ and LIM domain 2	71.1102	309
896	CCND3	cyclin D3	71.2831	310
57475	PLEKHH1	pleckstrin homology, MyTH4 and FERM domain containing H1	71.3146	311
9070	ASH2L	ASH2 like, histone lysine methyltransferase complex subunit	71.5535	312
389333	PROB1	proline rich basic protein 1	71.7308	313
10632	ATP5MG	ATP synthase membrane subunit g	71.9654	314
2200	FBN1	fibrillin 1	72.08	315
10248	POP7	POP7 homolog, ribonuclease P/MRP subunit	72.3844	316
6515	SLC2A3	solute carrier family 2 member 3	72.414	317
445571	ZNG1C	Zn regulated GTPase metalloprotein activator 1C	72.4165	318
7223	TRPC4	transient receptor potential cation channel subfamily C member 4	72.8242	319
8320	EOMES	eomesodermin	72.8852	320
221895	JAZF1	JAZF zinc finger 1	72.9124	321
6678	SPARC	secreted protein acidic and cysteine rich	73.0135	322
6157	RPL27A	ribosomal protein L27a	73.133	323
79018	GID4	GID complex subunit 4 homolog	73.1361	324
148423	C1orf52	chromosome 1 open reading frame 52	73.1755	325
132625	ZFP42	ZFP42 zinc finger protein	73.2289	326
152992	TRMT44	tRNA methyltransferase 44 homolog	73.4469	327
64949	MRPS26	mitochondrial ribosomal protein S26	73.5888	328
10516	FBLN5	fibulin 5	73.7285	329
10189	ALYREF	Aly/REF export factor	74.7339	330
4054	LTBP3	latent transforming growth factor beta binding protein 3	75.1681	331
23216	TBC1D1	TBC1 domain family member 1	75.1824	332
9725	TMEM63A	transmembrane protein 63A	75.2726	333
376497	SLC27A1	solute carrier family 27 member 1	75.5231	334
3959	LGALS3BP	galectin 3 binding protein	75.5525	335
2627	GATA6	GATA binding protein 6	75.6333	336
1977	EIF4E	eukaryotic translation initiation factor 4E	75.8101	337
5757	PTMA	prothymosin alpha	75.8924	338
105370324	LOC105370324	uncharacterized LOC105370324	75.9023	339
2696	GIPR	gastric inhibitory polypeptide receptor	76.1644	340
2302	FOXJ1	forkhead box J1	76.4279	341
84769	MPV17L2	MPV17 mitochondrial inner membrane protein like 2	76.4855	342
107987043	LOC107987043	uncharacterized LOC107987043	76.6099	343
23467	NPTXR	neuronal pentraxin receptor	76.8076	344
2539	G6PD	glucose-6-phosphate dehydrogenase	77.0055	345
1737	DLAT	dihydrolipoamide S-acetyltransferase	77.0227	346
515	ATP5PB	ATP synthase peripheral stalk-membrane subunit b	77.1722	347
135154	SDHAF4	succinate dehydrogenase complex assembly factor 4	77.227	348
8506	CNTNAP1	contactin associated protein 1	77.4975	349
6143	RPL19	ribosomal protein L19	77.5748	350
10469	TIMM44	translocase of inner mitochondrial membrane 44	77.7253	351
55139	ANKZF1	ankyrin repeat and zinc finger peptidyl tRNA hydrolase 1	78.0063	352
85302	FBF1	Fas binding factor 1	78.0147	353
8029	CUBN	cubilin	78.1799	354
114823	LENG8	leukocyte receptor cluster member 8	78.8588	355
6553	SLC9A5	solute carrier family 9 member A5	78.9278	356
3000	GUCY2D	guanylate cyclase 2D, retinal	78.9785	357
25989	ULK3	unc-51 like kinase 3	79.157	358
83698	CALN1	calneuron 1	79.2643	359
22846	VASH1	vasohibin 1	79.3117	360
4882	NPR2	natriuretic peptide receptor 2	79.3982	361
6449	SGTA	small glutamine rich tetratricopeptide repeat co-chaperone alpha	79.4755	362
201161	CENPV	centromere protein V	79.6329	363
10975	UQCR11	ubiquinol-cytochrome c reductase, complex III subunit XI	80.1268	364
11338	U2AF2	U2 small nuclear RNA auxiliary factor 2	80.2265	365
6217	RPS16	ribosomal protein S16	80.2508	366
84914	ZNF587	zinc finger protein 587	80.3837	367
101927244	LINC01788	long intergenic non-protein coding RNA 1788	80.5202	368
81031	SLC2A10	solute carrier family 2 member 10	80.6285	369
1964	EIF1AX	eukaryotic translation initiation factor 1A X-linked	80.7462	370
80155	NAA15	N-alpha-acetyltransferase 15, NatA auxiliary subunit	80.7577	371
349136	WDR86	WD repeat domain 86	81.0165	372
4487	MSX1	msh homeobox 1	81.2324	373
5797	PTPRM	protein tyrosine phosphatase receptor type M	81.3549	374
1871	E2F3	E2F transcription factor 3	81.5439	375
57575	PCDH10	protocadherin 10	81.5841	376
6764	DENND2B	DENN domain containing 2B	81.6489	377
2193	FARSA	phenylalanyl-tRNA synthetase subunit alpha	81.6627	378
4343	MOV10	Mov10 RISC complex RNA helicase	81.817	379
745	MYRF	myelin regulatory factor	81.9669	380
1789	DNMT3B	DNA methyltransferase 3 beta	81.9753	381
10133	OPTN	optineurin	82.0414	382
6154	RPL26	ribosomal protein L26	82.1055	383
167681	PRSS35	serine protease 35	82.2563	384
6210	RPS15A	ribosomal protein S15a	82.5384	385
1839	HBEGF	heparin binding EGF like growth factor	82.5839	386
54914	FOCAD	focadhesin	82.5945	387
7862	BRPF1	bromodomain and PHD finger containing 1	83.0345	388
6484	ST3GAL4	ST3 beta-galactoside alpha-2,3-sialyltransferase 4	83.0636	389
4626	MYH8	myosin heavy chain 8	83.1263	390
26031	OSBPL3	oxysterol binding protein like 3	83.2297	391
6633	SNRPD2	small nuclear ribonucleoprotein D2 polypeptide	83.2488	392
55172	DNAAF2	dynein axonemal assembly factor 2	83.4029	393
79369	B3GNT4	UDP-GlcNAc:betaGal beta-1,3-N-acetylglucosaminyltransferase 4	83.5028	394
9455	HOMER2	homer scaffold protein 2	83.5972	395
9121	SLC16A5	solute carrier family 16 member 5	83.7824	396
80325	ABTB1	ankyrin repeat and BTB domain containing 1	83.8481	397
79827	CLMP	CXADR like membrane protein	83.9676	398
1105	CHD1	chromodomain helicase DNA binding protein 1	84.2868	399
6888	TALDO1	transaldolase 1	84.3813	400
2065	ERBB3	erb-b2 receptor tyrosine kinase 3	84.4727	401
1264	CNN1	calponin 1	84.5539	402
107985770	SMANTIS	SMARCA4 interacting SWI/SNF chromatin remodeling complex scaffold lncRNA	84.5644	403
55435	AP1AR	adaptor related protein complex 1 associated regulatory protein	84.609	404
9064	MAP3K6	mitogen-activated protein kinase kinase kinase 6	84.9903	405
84264	HAGHL	hydroxyacylglutathione hydrolase like	84.9981	406
57572	DOCK6	dedicator of cytokinesis 6	85.0273	407
2861	GPR37	G protein-coupled receptor 37	85.0536	408
5836	PYGL	glycogen phosphorylase L	85.1343	409
23658	LSM5	LSM5 homolog, U6 small nuclear RNA and mRNA degradation associated	85.4007	410
10212	DDX39A	DExD-box helicase 39A	85.418	411
9510	ADAMTS1	ADAM metallopeptidase with thrombospondin type 1 motif 1	85.6814	412
7328	UBE2H	ubiquitin conjugating enzyme E2 H	85.9829	413
57418	WDR18	WD repeat domain 18	85.9968	414
9517	SPTLC2	serine palmitoyltransferase long chain base subunit 2	86.3417	415
157378	TMEM65	transmembrane protein 65	86.3909	416
122704	MRPL52	mitochondrial ribosomal protein L52	86.4564	417
950	SCARB2	scavenger receptor class B member 2	86.8144	418
91775	NXPE3	neurexophilin and PC-esterase domain family member 3	86.8673	419
146429	SLC22A31	solute carrier family 22 member 31	86.9247	420
54492	NEURL1B	neuralized E3 ubiquitin protein ligase 1B	86.9391	421
51649	MRPS23	mitochondrial ribosomal protein S23	87.0322	422
10848	PPP1R13L	protein phosphatase 1 regulatory subunit 13 like	87.1064	423
388886	LRRC75B	leucine rich repeat containing 75B	87.1556	424
139065	SLITRK4	SLIT and NTRK like family member 4	87.7535	425
8269	TMEM187	transmembrane protein 187	87.819	426
7739	ZNF185	zinc finger protein 185 with LIM domain	87.9694	427
29099	COMMD9	COMM domain containing 9	87.9881	428
87178	PNPT1	polyribonucleotide nucleotidyltransferase 1	88.3592	429
60528	ELAC2	elaC ribonuclease Z 2	88.3913	430
6161	RPL32	ribosomal protein L32	88.4911	431
9633	TESMIN	testis expressed metallothionein like protein	88.5948	432
7044	LEFTY2	left-right determination factor 2	88.768	433
80336	PABPC1L	poly(A) binding protein cytoplasmic 1 like	88.9499	434
57678	GPAM	glycerol-3-phosphate acyltransferase, mitochondrial	89.0936	435
6696	SPP1	secreted phosphoprotein 1	89.2525	436
595	CCND1	cyclin D1	89.5653	437
9352	TXNL1	thioredoxin like 1	89.8187	438
5583	PRKCH	protein kinase C eta	89.8715	439
80777	CYB5B	cytochrome b5 type B	90.2746	440
85465	SELENOI	selenoprotein I	90.2879	441
6138	RPL15	ribosomal protein L15	90.5938	442
4736	RPL10A	ribosomal protein L10a	90.7254	443
197320	ZNF778	zinc finger protein 778	90.7869	444
79661	NEIL1	nei like DNA glycosylase 1	90.8258	445
55070	DET1	DET1 partner of COP1 E3 ubiquitin ligase	90.9521	446
2217	FCGRT	Fc gamma receptor and transporter	91.0551	447
5333	PLCD1	phospholipase C delta 1	91.2667	448
192111	PGAM5	PGAM family member 5, mitochondrial serine/threonine protein phosphatase	91.2675	449
6502	SKP2	S-phase kinase associated protein 2	91.315	450
1728	NQO1	NAD(P)H quinone dehydrogenase 1	91.5221	451
127707	KLHDC7A	kelch domain containing 7A	91.5364	452
284697	BTBD8	BTB domain containing 8	91.6335	453
1152	CKB	creatine kinase B	91.7137	454
6382	SDC1	syndecan 1	91.7386	455
201895	SMIM14	small integral membrane protein 14	91.7669	456
6137	RPL13	ribosomal protein L13	91.8758	457
6924	ELOA	elongin A	91.9374	458
51201	ZDHHC2	zinc finger DHHC-type palmitoyltransferase 2	92.0197	459
3638	INSIG1	insulin induced gene 1	92.0647	460
90139	TSPAN18	tetraspanin 18	92.0897	461
6168	RPL37A	ribosomal protein L37a	92.221	462
30816	ERVW-1	endogenous retrovirus group W member 1, envelope	92.3147	463
200933	FBXO45	F-box protein 45	92.6348	464
56904	SH3GLB2	SH3 domain containing GRB2 like, endophilin B2	92.9904	465
178	AGL	amylo-alpha-1, 6-glucosidase, 4-alpha-glucanotransferase	93.0164	466
150678	COPS9	COP9 signalosome subunit 9	93.0419	467
5714	PSMD8	proteasome 26S subunit, non-ATPase 8	93.0477	468
79789	CLMN	calmin	93.2216	469
4697	NDUFA4	NDUFA4 mitochondrial complex associated	93.3826	470
8407	TAGLN2	transgelin 2	93.3934	471
533	ATP6V0B	ATPase H+ transporting V0 subunit b	93.5095	472
105373991			93.5647	473
29911	HOOK2	hook microtubule tethering protein 2	93.7658	474
57326	PBXIP1	PBX homeobox interacting protein 1	93.9861	475
64963	MRPS11	mitochondrial ribosomal protein S11	94.273	476
7756	ZNF207	zinc finger protein 207	94.3318	477
55207	ARL8B	ADP ribosylation factor like GTPase 8B	94.4499	478
64122	FN3K	fructosamine 3 kinase	94.5469	479
29899	GPSM2	G protein signaling modulator 2	95.0374	480
11209	MST1P2	macrophage stimulating 1 pseudogene 2	95.0503	481
5686	PSMA5	proteasome 20S subunit alpha 5	95.22	482
9413	ENTREP1	endosomal transmembrane epsin interactor 1	95.3638	483
79071	ELOVL6	ELOVL fatty acid elongase 6	95.667	484
54361	WNT4	Wnt family member 4	95.9323	485
57510	XPO5	exportin 5	95.9441	486
26873	OPLAH	5-oxoprolinase, ATP-hydrolysing	96.369	487
64753	CCDC136	coiled-coil domain containing 136	96.4656	488
2079	ERH	ERH mRNA splicing and mitosis factor	96.6999	489
255394	TCP11L2	t-complex 11 like 2	96.771	490
223117	SEMA3D	semaphorin 3D	96.8095	491
1876	E2F6	E2F transcription factor 6	96.881	492
10197	PSME3	proteasome activator subunit 3	96.9746	493
54663	WDR74	WD repeat domain 74	97.1239	494
2911	GRM1	glutamate metabotropic receptor 1	97.2302	495
84842	HPDL	4-hydroxyphenylpyruvate dioxygenase like	97.3081	496
708	C1QBP	complement C1q binding protein	97.3216	497
9905	SGSM2	small G protein signaling modulator 2	97.4785	498
8533	COPS3	COP9 signalosome subunit 3	97.6066	499
165	AEBP1	AE binding protein 1	97.675	500
25894	PLEKHG4	pleckstrin homology and RhoGEF domain containing G4	97.9366	501
79647	AKIRIN1	akirin 1	98.1886	502
6182	MRPL12	mitochondrial ribosomal protein L12	98.6476	503
60494	CCDC81	coiled-coil domain containing 81	98.8721	504
9349	RPL23	ribosomal protein L23	98.8874	505
55703	POLR3B	RNA polymerase III subunit B	99.0253	506
8802	SUCLG1	succinate-CoA ligase GDP/ADP-forming subunit alpha	99.0844	507
54854	FAM83E	family with sequence similarity 83 member E	99.1336	508
147650	SPACA6	sperm acrosome associated 6	99.2212	509
159	ADSS2	adenylosuccinate synthase 2	99.2341	510
8438	RAD54L	RAD54 like	99.31	511
6541	SLC7A1	solute carrier family 7 member 1	99.3498	512
6193	RPS5	ribosomal protein S5	99.5593	513
2887	GRB10	growth factor receptor bound protein 10	100.029	514
9097	USP14	ubiquitin specific peptidase 14	100.097	515
7345	UCHL1	ubiquitin C-terminal hydrolase L1	100.595	516
7552	ZNF711	zinc finger protein 711	100.667	517
26156	RSL1D1	ribosomal L1 domain containing 1	100.738	518
84301	DDI2	DNA damage inducible 1 homolog 2	100.812	519
55008	HERC6	HECT and RLD domain containing E3 ubiquitin protein ligase family member 6	101.271	520
27250	PDCD4	programmed cell death 4	101.329	521
53904	MYO3A	myosin IIIA	101.374	522
117532	TMC2	transmembrane channel like 2	101.446	523
57291	DANCR	differentiation antagonizing non-protein coding RNA	101.529	524
55854	ZC3H15	zinc finger CCCH-type containing 15	102.044	525
100288152	SLC9A3-AS1	SLC9A3 antisense RNA 1	102.117	526
64221	ROBO3	roundabout guidance receptor 3	102.319	527
78987	CRELD1	cysteine rich with EGF like domains 1	102.368	528
2876	GPX1	glutathione peroxidase 1	102.726	529
869	CBLN1	cerebellin 1 precursor	103.862	530
115703	ARHGAP33	Rho GTPase activating protein 33	104.053	531
57458	TMCC3	transmembrane and coiled-coil domain family 3	104.613	532
2549	GAB1	GRB2 associated binding protein 1	104.614	533
23101	MCF2L2	MCF.2 cell line derived transforming sequence-like 2	104.97	534
25875	LETMD1	LETM1 domain containing 1	104.979	535
5564	PRKAB1	protein kinase AMP-activated non-catalytic subunit beta 1	105.517	536
8844	KSR1	kinase suppressor of ras 1	105.631	537
27089	UQCRQ	ubiquinol-cytochrome c reductase complex III subunit VII	105.91	538
23108	RAP1GAP2	RAP1 GTPase activating protein 2	105.99	539
388753	COA6	cytochrome c oxidase assembly factor 6	106.04	540
79777	ACBD4	acyl-CoA binding domain containing 4	106.339	541
3475	IFRD1	interferon related developmental regulator 1	106.54	542
10174	SORBS3	sorbin and SH3 domain containing 3	106.632	543
6419	SETMAR	SET domain and mariner transposase fusion gene	106.645	544
100113407	TMEM170B	transmembrane protein 170B	107.164	545
4830	NME1	NME/NM23 nucleoside diphosphate kinase 1	107.237	546
1665	DHX15	DEAH-box helicase 15	107.453	547
27069	GHITM	growth hormone inducible transmembrane protein	107.527	548
90993	CREB3L1	cAMP responsive element binding protein 3 like 1	107.697	549
6623	SNCG	synuclein gamma	107.709	550
55344	PLCXD1	phosphatidylinositol specific phospholipase C X domain containing 1	107.836	551
101928424	TMEM123-DT	TMEM123 divergent transcript	108.34	552
7342	UBP1	upstream binding protein 1	108.517	553
8099	CDK2AP1	cyclin dependent kinase 2 associated protein 1	108.577	554
64787	EPS8L2	EPS8 like 2	108.597	555
9221	NOLC1	nucleolar and coiled-body phosphoprotein 1	108.81	556
27042	UTP25	UTP25 small subunit processome component	108.925	557
494470	RNF165	ring finger protein 165	109.131	558
6510	SLC1A5	solute carrier family 1 member 5	109.382	559
54931	TRMT10C	tRNA methyltransferase 10C, mitochondrial RNase P subunit	109.901	560
5269	SERPINB6	serpin family B member 6	109.914	561
10983	CCNI	cyclin I	110.169	562
8324	FZD7	frizzled class receptor 7	110.49	563
81035	COLEC12	collectin subfamily member 12	110.68	564
2512	FTL	ferritin light chain	110.774	565
59286	UBL5	ubiquitin like 5	111.006	566
57715	SEMA4G	semaphorin 4G	111.199	567
10056	FARSB	phenylalanyl-tRNA synthetase subunit beta	111.426	568
51065	RPS27L	ribosomal protein S27 like	111.643	569
25842	ASF1A	anti-silencing function 1A histone chaperone	111.747	570
262	AMD1	adenosylmethionine decarboxylase 1	111.856	571
27175	TUBG2	tubulin gamma 2	111.97	572
80162	PGGHG	protein-glucosylgalactosylhydroxylysine glucosidase	112.062	573
10799	RPP40	ribonuclease P/MRP subunit p40	112.106	574
79084	WDR77	WD repeat domain 77	112.108	575
784	CACNB3	calcium voltage-gated channel auxiliary subunit beta 3	112.161	576
3775	KCNK1	potassium two pore domain channel subfamily K member 1	112.393	577
1646	AKR1C2	aldo-keto reductase family 1 member C2	112.511	578
201973	PRIMPOL	primase and DNA directed polymerase	112.693	579
29078	NDUFAF4	NADH:ubiquinone oxidoreductase complex assembly factor 4	112.742	580
56265	CPXM1	carboxypeptidase X, M14 family member 1	112.912	581
94030	LRRC4B	leucine rich repeat containing 4B	112.997	582
54205	CYCS	cytochrome c, somatic	113.398	583
29896	TRA2A	transformer 2 alpha homolog	113.755	584
10014	HDAC5	histone deacetylase 5	114.139	585
51645	PPIL1	peptidylprolyl isomerase like 1	114.142	586
54442	KCTD5	potassium channel tetramerization domain containing 5	114.265	587
8886	DDX18	DEAD-box helicase 18	114.341	588
56647	BCCIP	BRCA2 and CDKN1A interacting protein	114.69	589
908	CCT6A	chaperonin containing TCP1 subunit 6A	114.74	590
6773	STAT2	signal transducer and activator of transcription 2	115.515	591
6189	RPS3A	ribosomal protein S3A	115.869	592
5184	PEPD	peptidase D	115.988	593
9904	RBM19	RNA binding motif protein 19	116.317	594
80273	GRPEL1	GrpE like 1, mitochondrial	116.618	595
55787	TXLNG	taxilin gamma	116.642	596
286527	TMSB15B	thymosin beta 15B	116.735	597
6428	SRSF3	serine and arginine rich splicing factor 3	117.011	598
9567	GTPBP1	GTP binding protein 1	117.183	599
105374376			117.487	600
5805	PTS	6-pyruvoyltetrahydropterin synthase	117.493	601
8323	FZD6	frizzled class receptor 6	118.241	602
6676	SPAG4	sperm associated antigen 4	118.7	603
79762	C1orf115	chromosome 1 open reading frame 115	118.9	604
23158	TBC1D9	TBC1 domain family member 9	118.95	605
9188	DDX21	DExD-box helicase 21	118.969	606
5694	PSMB6	proteasome 20S subunit beta 6	119.063	607
6341	SCO1	synthesis of cytochrome C oxidase 1	119.152	608
123904	NRN1L	neuritin 1 like	119.323	609
162461	TMEM92	transmembrane protein 92	119.424	610
84365	NIFK	nucleolar protein interacting with the FHA domain of MKI67	119.452	611
4015	LOX	lysyl oxidase	119.476	612
4324	MMP15	matrix metallopeptidase 15	119.899	613
8310	ACOX3	acyl-CoA oxidase 3, pristanoyl	119.913	614
6434	TRA2B	transformer 2 beta homolog	120.28	615
29	ABR	ABR activator of RhoGEF and GTPase	120.322	616
51105	PHF20L1	PHD finger protein 20 like 1	120.426	617
56902	PNO1	partner of NOB1 homolog	120.744	618
5709	PSMD3	proteasome 26S subunit, non-ATPase 3	121.266	619
10076	PTPRU	protein tyrosine phosphatase receptor type U	121.427	620
100506211	MIR210HG	MIR210 host gene	121.432	621
153443	SRFBP1	serum response factor binding protein 1	121.434	622
8425	LTBP4	latent transforming growth factor beta binding protein 4	122.621	623
29777	ABT1	activator of basal transcription 1	122.653	624
9025	RNF8	ring finger protein 8	122.844	625
84172	POLR1B	RNA polymerase I subunit B	122.937	626
79691	QTRT2	queuine tRNA-ribosyltransferase accessory subunit 2	122.945	627
55272	IMP3	IMP U3 small nucleolar ribonucleoprotein 3	123.272	628
26094	DCAF4	DDB1 and CUL4 associated factor 4	123.326	629
85441	HELZ2	helicase with zinc finger 2	123.343	630
56919	DHX33	DEAH-box helicase 33	123.724	631
5871	MAP4K2	mitogen-activated protein kinase kinase kinase kinase 2	123.746	632
558	AXL	AXL receptor tyrosine kinase	123.939	633
100422885	MIR1244-2	microRNA 1244-2	124.254	634
3921	RPSA	ribosomal protein SA	124.424	635
25994	HIGD1A	HIG1 hypoxia inducible domain family member 1A	124.746	636
6160	RPL31	ribosomal protein L31	124.836	637
2197	FAU	FAU ubiquitin like and ribosomal protein S30 fusion	125.167	638
64979	MRPL36	mitochondrial ribosomal protein L36	125.171	639
8880	FUBP1	far upstream element binding protein 1	125.296	640
7247	TSN	translin	126.555	641
56262	LRRC8A	leucine rich repeat containing 8 VRAC subunit A	127.197	642
26515	TIMM10B	translocase of inner mitochondrial membrane 10B	127.611	643
113791	PIK3IP1	phosphoinositide-3-kinase interacting protein 1	127.713	644
2878	GPX3	glutathione peroxidase 3	127.716	645
6647	SOD1	superoxide dismutase 1	127.946	646
6657	SOX2	SRY-box transcription factor 2	128.651	647
56915	EXOSC5	exosome component 5	129.357	648
85476	GFM1	G elongation factor mitochondrial 1	129.371	649
9960	USP3	ubiquitin specific peptidase 3	129.426	650
23443	SLC35A3	solute carrier family 35 member A3	130.035	651
10486	CAP2	cyclase associated actin cytoskeleton regulatory protein 2	130.094	652
8744	TNFSF9	TNF superfamily member 9	130.334	653
728489	DNLZ	DNL-type zinc finger	130.573	654
51499	TRIAP1	TP53 regulated inhibitor of apoptosis 1	130.604	655
23160	WDR43	WD repeat domain 43	131.022	656
84154	RPF2	ribosome production factor 2 homolog	131.169	657
56967	C14orf132	chromosome 14 open reading frame 132	131.317	658
27340	UTP20	UTP20 small subunit processome component	131.363	659
27113	BBC3	BCL2 binding component 3	131.764	660
6601	SMARCC2	SWI/SNF related, matrix associated, actin dependent regulator of chromatin subfamily c member 2	131.97	661
23076	RRP1B	ribosomal RNA processing 1B	131.993	662
6164	RPL34	ribosomal protein L34	133.273	663
83732	RIOK1	RIO kinase 1	133.305	664
91801	ALKBH8	alkB homolog 8, tRNA methyltransferase	133.316	665
55794	DDX28	DEAD-box helicase 28	133.333	666
79693	YRDC	yrdC N6-threonylcarbamoyltransferase domain containing	133.383	667
6426	SRSF1	serine and arginine rich splicing factor 1	133.692	668
79888	LPCAT1	lysophosphatidylcholine acyltransferase 1	134.164	669
7204	TRIO	trio Rho guanine nucleotide exchange factor	134.435	670
10788	IQGAP2	IQ motif containing GTPase activating protein 2	134.535	671
284184	NDUFAF8	NADH:ubiquinone oxidoreductase complex assembly factor 8	134.971	672
51523	CXXC5	CXXC finger protein 5	135.176	673
2936	GSR	glutathione-disulfide reductase	135.188	674
962	CD48	CD48 molecule	135.565	675
10500	SEMA6C	semaphorin 6C	136.028	676
339230	CCDC137	coiled-coil domain containing 137	136.064	677
92856	IMP4	IMP U3 small nucleolar ribonucleoprotein 4	137.414	678
10610	ST6GALNAC2	ST6 N-acetylgalactosaminide alpha-2,6-sialyltransferase 2	137.892	679
90990	KIFC2	kinesin family member C2	137.899	680
388630	TRABD2B	TraB domain containing 2B	137.9	681
479	ATP12A	ATPase H+/K+ transporting non-gastric alpha2 subunit	137.932	682
10452	TOMM40	translocase of outer mitochondrial membrane 40	138.135	683
5789	PTPRD	protein tyrosine phosphatase receptor type D	138.248	684
7056	THBD	thrombomodulin	138.31	685
54517	PUS7	pseudouridine synthase 7	138.572	686
25926	NOL11	nucleolar protein 11	138.582	687
81892	SLIRP	SRA stem-loop interacting RNA binding protein	138.635	688
11047	ADRM1	ADRM1 26S proteasome ubiquitin receptor	139.088	689
171568	POLR3H	RNA polymerase III subunit H	139.323	690
401505	TOMM5	translocase of outer mitochondrial membrane 5	139.429	691
23510	KCTD2	potassium channel tetramerization domain containing 2	139.447	692
3313	HSPA9	heat shock protein family A (Hsp70) member 9	139.783	693
55374	TMCO6	transmembrane and coiled-coil domains 6	140.074	694
6632	SNRPD1	small nuclear ribonucleoprotein D1 polypeptide	140.487	695
4133	MAP2	microtubule associated protein 2	141.315	696
92935	MARS2	methionyl-tRNA synthetase 2, mitochondrial	141.514	697
90625	ERVH48-1	endogenous retrovirus group 48 member 1	141.651	698
86	ACTL6A	actin like 6A	141.736	699
56851	EMC7	ER membrane protein complex subunit 7	142.075	700
9136	RRP9	ribosomal RNA processing 9, U3 small nucleolar RNA binding protein	142.133	701
140576	S100A16	S100 calcium binding protein A16	142.246	702
65008	MRPL1	mitochondrial ribosomal protein L1	142.506	703
55341	LSG1	large 60S subunit nuclear export GTPase 1	143.727	704
6133	RPL9	ribosomal protein L9	143.96	705
547	KIF1A	kinesin family member 1A	144.117	706
11083	DIDO1	death inducer-obliterator 1	144.22	707
9334	B4GALT5	beta-1,4-galactosyltransferase 5	144.298	708
27000	DNAJC2	DnaJ heat shock protein family (Hsp40) member C2	144.608	709
388	RHOB	ras homolog family member B	144.928	710
140809	SRXN1	sulfiredoxin 1	145.188	711
57621	ZBTB2	zinc finger and BTB domain containing 2	145.415	712
58477	SRPRB	SRP receptor subunit beta	145.542	713
1736	DKC1	dyskerin pseudouridine synthase 1	146.935	714
105379675	LOC105379675	uncharacterized LOC105379675	147.015	715
4860	PNP	purine nucleoside phosphorylase	147.243	716
3398	ID2	inhibitor of DNA binding 2	147.747	717
51310	SLC22A17	solute carrier family 22 member 17	148.616	718
8091	HMGA2	high mobility group AT-hook 2	149.107	719
7296	TXNRD1	thioredoxin reductase 1	149.988	720
9817	KEAP1	kelch like ECH associated protein 1	150.075	721
56931	DUS3L	dihydrouridine synthase 3 like	150.939	722
84456	L3MBTL3	L3MBTL histone methyl-lysine binding protein 3	150.959	723
146760	RTN4RL1	reticulon 4 receptor like 1	151.12	724
5036	PA2G4	proliferation-associated 2G4	151.619	725
221662	RBM24	RNA binding motif protein 24	151.768	726
7327	UBE2G2	ubiquitin conjugating enzyme E2 G2	151.883	727
84864	RIOX2	ribosomal oxygenase 2	152.362	728
29109	FHOD1	formin homology 2 domain containing 1	152.973	729
83719	YPEL3	yippee like 3	153.061	730
647288	CTAGE11P	CTAGE family member 11, pseudogene	153.12	731
83475	DOHH	deoxyhypusine hydroxylase	153.635	732
84946	LTV1	LTV1 ribosome biogenesis factor	153.811	733
6996	TDG	thymine DNA glycosylase	154.047	734
6284	S100A13	S100 calcium binding protein A13	154.095	735
54977	SLC25A38	solute carrier family 25 member 38	154.928	736
57159	TRIM54	tripartite motif containing 54	155.022	737
11218	DDX20	DEAD-box helicase 20	155.5	738
9844	ELMO1	engulfment and cell motility 1	155.521	739
10628	TXNIP	thioredoxin interacting protein	156.056	740
51154	MRTO4	MRT4 homolog, ribosome maturation factor	156.869	741
654483	BOLA2B	bolA family member 2B	157.115	742
224	ALDH3A2	aldehyde dehydrogenase 3 family member A2	157.472	743
5688	PSMA7	proteasome 20S subunit alpha 7	158.218	744
83743	GRWD1	glutamate rich WD repeat containing 1	158.812	745
90271	OLMALINC	oligodendrocyte maturation-associated long intergenic non-coding RNA	159.225	746
221785	ZSCAN25	zinc finger and SCAN domain containing 25	160.073	747
29928	TIMM22	translocase of inner mitochondrial membrane 22	160.821	748
57761	TRIB3	tribbles pseudokinase 3	161.563	749
375790	AGRN	agrin	161.812	750
27341	RRP7A	ribosomal RNA processing 7 homolog A	162.995	751
10576	CCT2	chaperonin containing TCP1 subunit 2	163.231	752
57716	PRX	periaxin	164.062	753
1384	CRAT	carnitine O-acetyltransferase	164.344	754
51603	METTL13	methyltransferase 13, eEF1A lysine and N-terminal methyltransferase	164.474	755
2730	GCLM	glutamate-cysteine ligase modifier subunit	164.815	756
50814	NSDHL	NAD(P) dependent steroid dehydrogenase-like	166.734	757
6170	RPL39	ribosomal protein L39	166.907	758
64434	NOM1	nucleolar protein with MIF4G domain 1	167.012	759
9846	GAB2	GRB2 associated binding protein 2	167.196	760
2151	F2RL2	coagulation factor II thrombin receptor like 2	167.21	761
5707	PSMD1	proteasome 26S subunit, non-ATPase 1	167.397	762
1802	DPH2	diphthamide biosynthesis 2	167.534	763
10257	ABCC4	ATP binding cassette subfamily C member 4	168.132	764
311	ANXA11	annexin A11	168.753	765
25885	POLR1A	RNA polymerase I subunit A	169.521	766
6809	STX3	syntaxin 3	171.059	767
2877	GPX2	glutathione peroxidase 2	173.015	768
90871	DMAC1	distal membrane arm assembly component 1	173.233	769
64216	TFB2M	transcription factor B2, mitochondrial	176.209	770
6299	SALL1	spalt like transcription factor 1	176.973	771
2115	ETV1	ETS variant transcription factor 1	177.518	772
51317	PHF21A	PHD finger protein 21A	179.09	773
399881	HNRNPKP3	heterogeneous nuclear ribonucleoprotein K pseudogene 3	180.174	774
3837	KPNB1	karyopherin subunit beta 1	184.655	775
5717	PSMD11	proteasome 26S subunit, non-ATPase 11	185.518	776
705	BYSL	bystin like	186.964	777
29088	MRPL15	mitochondrial ribosomal protein L15	188.367	778
257415	FAM133B	family with sequence similarity 133 member B	190.168	779
105369436	LINC02700	long intergenic non-protein coding RNA 2700	196.617	780
4953	ODC1	ornithine decarboxylase 1	197.688	781
