# Supplementary material for: Effects of low doses of methylmercury (MeHg) exposure on definitive endoderm cell differentiation in human embryonic stem cells
Source: Arch Toxicol. 2023 Aug 23;97(10):2625–41. doi: 10.1007/s00204-023-03580-7 (PMC10475006; doi:10.1007/s00204-023-03580-7)
Supplement: Supplementary file 4 — Supplementary file4 (XLSX 9 KB) [file 204_2023_3580_MOESM4_ESM.xlsx]

## Sheet: Sheet1
KEGG pathway	Numbers of involved genes	Average rank
Protein digestion and absorption	7	193.571
Calcium signaling pathway	10	240.7
Influenza A	7	285.286
Cytosolic DNA-sensing pathway	5	314
Hypertrophic cardiomyopathy	5	332.8
Cell cycle	5	334.4
Adrenergic signaling in cardiomyocytes	5	349.8
cAMP signaling pathway	8	366.875
Nucleocytoplasmic transport	5	381.2
Neuroactive ligand-receptor interaction	5	381.6
Chemical carcinogenesis-reactive oxygen species	12	417
Non-alcoholic fatty liver disease	7	425.857
Oxidative phosphorylation	10	426
Coronavirus disease-COVID-19	26	454.615
Spliceosome	15	460.333
Huntington disease	26	472.923
RNA polymerase	6	483.5
Ribosome	28	495.75
Parkinson disease	23	509.087
Proteasome	10	581.6
Ribosome biogenesis in eukaryotes	10	585
